# Supplementary material for: Regulation of hepatic microRNAs in response to early stage Echinococcus multilocularis egg infection in C57BL/6 mice
Source: PLoS Negl Trop Dis. 2020 May 22;14(5):e0007640. doi: 10.1371/journal.pntd.0007640 (PMC7244097; doi:10.1371/journal.pntd.0007640)
Supplement: S1 Table — (XLSX) [file pntd.0007640.s001.xlsx]

## Sheet: Sheet1
S1 Table
miR-ID	miRBase Acc.N°	Sequence	RT-Primer	RT-Primer
mmu-miR-148a-3p	MIMAT0000516	UCAGUGCACUACAGAACUUUGU	GTCGTATCCAGTGCAGGGTCCGAGGTATTCGCACTGGATACGACACAAAG	GTCGTATCCAGTGCAGGGTCCGAGGTATTCGCACTGGATACGACACAAAG
mmu-miR-143-3p	MIMAT0000247	UGAGAUGAAGCACUGUAGCUC	GTCGTATCCAGTGCAGGGTCCGAGGTATTCGCACTGGATACGACGAGCTA	GTCGTATCCAGTGCAGGGTCCGAGGTATTCGCACTGGATACGACGAGCTA
mmu-miR-101b-3p	MIMAT0000616	GUACAGUACUGUGAUAGCU	GTCGTATCCAGTGCAGGGTCCGAGGTATTCGCACTGGATACGACAGCTAT	GTCGTATCCAGTGCAGGGTCCGAGGTATTCGCACTGGATACGACAGCTAT
mmu-miR-340-5p	MIMAT0004651	UUAUAAAGCAAUGAGACUGAUU	GTCGTATCCAGTGCAGGGTCCGAGGTATTCGCACTGGATACGACAATCAG	GTCGTATCCAGTGCAGGGTCCGAGGTATTCGCACTGGATACGACAATCAG
mmu-miR-22-3p	MIMAT0000531	AAGCUGCCAGUUGAAGAACUGU	GTCGTATCCAGTGCAGGGTCCGAGGTATTCGCACTGGATACGACACAGTT	GTCGTATCCAGTGCAGGGTCCGAGGTATTCGCACTGGATACGACACAGTT
mmu-miR-152-3p	MIMAT0000162	UCAGUGCAUGACAGAACUUGG	GTCGTATCCAGTGCAGGGTCCGAGGTATTCGCACTGGATACGACCCAAGT	GTCGTATCCAGTGCAGGGTCCGAGGTATTCGCACTGGATACGACCCAAGT
mmu-miR-30a-5p	MIMAT0000128	UGUAAACAUCCUCGACUGGAAG	GTCGTATCCAGTGCAGGGTCCGAGGTATTCGCACTGGATACGACCTTCCA	GTCGTATCCAGTGCAGGGTCCGAGGTATTCGCACTGGATACGACCTTCCA
mmu-miR-21a-5p	MIMAT0000530	UAGCUUAUCAGACUGAUGUUGA	GTCGTATCCAGTGCAGGGTCCGAGGTATTCGCACTGGATACGACTCAACA	GTCGTATCCAGTGCAGGGTCCGAGGTATTCGCACTGGATACGACTCAACA
mmu-miR-301a-3p	MIMAT0000379	CAGUGCAAUAGUAUUGUCAAAGC	GTCGTATCCAGTGCAGGGTCCGAGGTATTCGCACTGGATACGACGCTTTG	GTCGTATCCAGTGCAGGGTCCGAGGTATTCGCACTGGATACGACGCTTTG
mmu-miR-28a-5p	MIMAT0000653	AAGGAGCUCACAGUCUAUUGAG	GTCGTATCCAGTGCAGGGTCCGAGGTATTCGCACTGGATACGACCTCAAT	GTCGTATCCAGTGCAGGGTCCGAGGTATTCGCACTGGATACGACCTCAAT
mmu-miR-122-5p	MIMAT0000246	UGGAGUGUGACAAUGGUGUUUG	GTCGTATCCAGTGCAGGGTCCGAGGTATTCGCACTGGATACGACCAAACA	GTCGTATCCAGTGCAGGGTCCGAGGTATTCGCACTGGATACGACCAAACA
mmu-miR-1839-5p	MIMAT0009456	AAGGUAGAUAGAACAGGUCUUG	GTCGTATCCAGTGCAGGGTCCGAGGTATTCGCACTGGATACGACCAAGAC	GTCGTATCCAGTGCAGGGTCCGAGGTATTCGCACTGGATACGACCAAGAC
sno234 [65]	AF357329		GGATCGCCTCTCAGTGGTAG	GGATCGCCTCTCAGTGGTAG
universal Reverse qPCR Primer
