# Supplementary material for: Regulation of hepatic microRNAs in response to early stage Echinococcus multilocularis egg infection in C57BL/6 mice
Source: PLoS Negl Trop Dis. 2020 May 22;14(5):e0007640. doi: 10.1371/journal.pntd.0007640 (PMC7244097; doi:10.1371/journal.pntd.0007640)
Supplement: S2 Table — (XLSX) [file pntd.0007640.s002.xlsx]

## Sheet: Sheet1
S2_Table
Gene	GenBank accession number	Forward primer	Reverse primer	size (bp)	target of miR
Pathway
Angeogenesis
vegfa	(NM_001025257)	TGTACCTCCACCATGCCAAGT	AGTAGCTTCGCTGGTAGACATC	105	mmu-miR-15a-5p [124] mmu-miR-126a-5p [101,125]
mtor	(XM_006539077)	CTCCGATTGTGAAATTGTTTGA	GGGAGGCGTAGTCAGTGAAG	114	mmu-miR-101a/b-3p [126,127] mmu-miR-15a-5p [128]
Hif1α	(BC026139)	TGGAACGGAGCAAAAGACTA	CTGGTCAGCTGTGGTAATCC	99	mmu-miR-101a/b-3p
Lipid metabolism
fasn (NM_007988)		AGCAATTGTGGATGGAGGTAT	CGTCTCGGGATCTCTGCTAAG	115	mmu-miR-15a-5p [86,87]
acsl1	(XM_006509266)	TGGGGTGGAAATCATCAG	GTTGCCTGTAGTTCCTCTTGTG	124	mmu-miR-15a-5p [129]
Reference gene
gapdh	(NM_008084)	ATGTCGTGGAGTCTACTGGTGT	TTCACACCCATCACAAACAT	127
