# Supplementary material for: Regulation of hepatic microRNAs in response to early stage Echinococcus multilocularis egg infection in C57BL/6 mice
Source: PLoS Negl Trop Dis. 2020 May 22;14(5):e0007640. doi: 10.1371/journal.pntd.0007640 (PMC7244097; doi:10.1371/journal.pntd.0007640)
Supplement: S3 Table — (XLSX) [file pntd.0007640.s003.xlsx]

## Sheet: Feuil1
S3_Table : list of identified miRNAs in the control and infected samples
ID	Mean AE-1pm	AE-1pm-2.1	AE-1pm-3.2	AE-1pm-5.1	Mean ctr-1pm	ctr-1pm-3.2	ctr-1pm-4.2
mmu-miR-122-5p	1.08184e+06	1.07156e+06	1.17761e+06	996349	603346	605524	601169
mmu-miR-192-5p	718550	719427	638574	797650	629384	621936	636832
mmu-miR-21a-5p	783632	556970	1.14499e+06	648938	351395	348508	354282
mmu-miR-30a-5p	147634	129644	125683	187576	253258	228418	278098
mmu-miR-26b-5p	141366	131556	138263	154280	119998	124683	115313
mmu-let-7g-5p	103704	104653	99849.2	106611	83362.3	83554.7	83169.9
mmu-miR-148a-3p	21983.8	18178.2	20035.3	27737.8	185456	171132	199781
mmu-miR-22-3p	44461	48290.5	34591.8	50500.6	86809.9	87824.9	85795
mmu-miR-101b-3p	30533.7	25948.6	24757.6	40894.8	103675	103319	104031
mmu-miR-126a-5p	41918.5	38304.5	47589.1	39861.9	73897.9	74697.6	73098.2
mmu-miR-30e-5p	37682.7	37467.4	29851.9	45728.9	49147.9	50254.8	48040.9
mmu-miR-29a-3p	38080.7	37859.9	40109.3	36272.9	33092.2	32886.5	33298
mmu-let-7b-5p	26137.1	29117.2	21814.2	27480	32573.3	31657.4	33489.2
mmu-miR-27b-3p	19529.8	18479.4	17437.7	22672.3	38497.1	37695.7	39298.6
mmu-miR-101a-3p	8149.81	6876.73	7337.59	10235.1	52240.9	53255.8	51226.1
mmu-miR-30d-5p	21958.3	21061.1	22127.2	22686.7	28613.1	27988.1	29238.1
mmu-let-7d-5p	23692.3	25172.7	22914	22990.2	21522.9	21607.5	21438.2
mmu-miR-10a-5p	16954.2	15126.4	17053.2	18683	20039	19149.2	20928.8
mmu-miR-378a-3p	11779	13060.6	7838.26	14438.2	25363.6	23747.1	26980
mmu-miR-146a-5p	20781.6	11882.1	37507.5	12955.3	9198.65	8979.15	9418.14
mmu-let-7i-5p	10485.2	10057.2	9827.49	11570.8	22775.2	22279.4	23270.9
mmu-miR-203-3p	11584	13076.1	7425.94	14250.1	13706.9	14247.2	13166.7
mmu-miR-107-3p	12682.3	14544.9	10093.4	13408.5	10055.7	9565.5	10545.9
mmu-miR-126a-3p	10978.6	10803.9	11239.5	10892.5	10869	11244.4	10493.6
mmu-miR-93-5p	9131.66	9526.82	8925.43	8942.72	9151.33	8811.62	9491.04
mmu-miR-143-3p	4046.37	3594.92	3678.05	4866.13	16340	15685.7	16994.2
mmu-miR-30a-3p	6101.23	5609.65	4844.32	7849.7	12907.4	11685.1	14129.8
mmu-miR-130a-3p	6004.49	6156.47	6013.96	5843.04	12310.1	12378.9	12241.4
mmu-miR-29c-3p	7136.66	7035.57	6921.06	7453.33	10336.5	10405	10268
mmu-miR-221-3p	7994.82	7441.8	8258.15	8284.51	8765.51	8032.25	9498.76
mmu-miR-99b-5p	9981.93	7753.1	13287.6	8905.09	5161.49	4519.62	5803.37
mmu-miR-142a-5p	8026.37	6853	10980.3	6245.81	6601.43	6883.23	6319.64
mmu-miR-191-5p	7203.8	6523.45	7733.92	7354.04	7469.46	7227.39	7711.52
mmu-miR-152-3p	5466.1	4954.2	5721.97	5722.12	9523.61	9966.11	9081.11
mmu-miR-31-5p	7764.76	9401.76	5849.03	8043.48	5617.04	5322.66	5911.42
mmu-miR-25-3p	5262.31	5145	5113.59	5528.34	7514.8	7371.24	7658.35
mmu-miR-30b-5p	5309.63	4882.09	5371.92	5674.88	5580.89	5391.86	5769.92
mmu-miR-30e-3p	4596.68	4665.73	3454.22	5670.08	5958.18	5788.83	6127.54
mmu-miR-99a-5p	4305.64	4425.65	4405.08	4086.2	5087.5	4998.53	5176.46
mmu-miR-802-5p	4898.95	4269.54	4302.42	6124.9	4193.18	4191.85	4194.51
mmu-miR-122-3p	4940.81	5219.85	4832.54	4770.04	3448.94	3532.66	3365.22
mmu-miR-98-5p	3862.73	3621.4	3362.5	4604.28	4888.09	5175.17	4601.01
mmu-miR-23b-3p	5183.39	5412.47	5151.46	4986.24	2873.47	2897.15	2849.8
mmu-miR-148b-3p	1383.03	1264.34	1316.89	1567.86	8294.83	7121.77	9467.88
mmu-miR-194-5p	4480	4851.05	4023.89	4565.05	3072.53	3343.28	2801.77
mmu-miR-340-5p	2482.81	2019.29	2566.47	2862.66	6040.61	6087.47	5993.75
mmu-miR-1839-5p	4677.19	4335.27	4883.03	4813.28	2693.46	2811.56	2575.37
mmu-miR-15a-5p	2876.4	2888.35	2736.45	3004.4	4987.65	5104.15	4871.16
mmu-miR-186-5p	3624.07	3754.68	3468.52	3649	3853.71	4108.08	3599.34
mmu-miR-451a	2402.94	2361.62	2967.85	1879.35	5655.45	5375.47	5935.44
mmu-miR-28a-5p	4292.37	5070.14	3932.17	3874.81	2152.39	2223.39	2081.39
mmu-miR-425-5p	3066.98	2943.13	3640.18	2617.64	2053.8	2017.62	2089.97
mmu-miR-140-3p	2141.94	2236.56	2030.46	2158.81	3396.87	3186.68	3607.06
mmu-let-7e-5p	3262.16	2704.87	4496.8	2584.8	1701.67	1689.85	1713.48
mmu-miR-511-3p	2825.85	2366.19	3261.52	2849.85	1651.48	1453.13	1849.84
mmu-miR-1843a-5p	2199.12	2117.88	1971.56	2507.93	2403.28	2401.85	2404.71
mmu-miR-151-5p	2636.95	2900.22	2572.36	2438.27	1648.76	1698.96	1598.56
mmu-miR-200a-3p	1768.56	1713.48	1589.53	2002.66	2858.91	2853.44	2864.38
mmu-miR-23a-3p	2727.62	2617.23	3301.91	2263.71	1330.49	1281.96	1379.02
mmu-miR-17-5p	2070.76	2083.19	2060.75	2068.32	2121.18	2137.81	2104.55
mmu-miR-455-5p	1878.14	2085.93	1496.97	2051.51	1791.71	1689.85	1893.58
mmu-miR-374b-5p	1737.94	1721.69	1739.31	1752.83	1853.57	1693.49	2013.64
mmu-miR-139-5p	2098.09	2041.2	2091.04	2162.01	1234.66	1112.61	1356.72
mmu-miR-20a-5p	1523.59	1603.93	1292.49	1674.36	1777.62	1957.53	1597.71
mmu-miR-34a-5p	1402.14	1495.3	1369.07	1342.05	1825.13	2028.55	1621.72
mmu-miR-140-5p	1351.28	1227.82	1360.65	1465.36	1856.61	2004.88	1708.34
mmu-miR-144-3p	1578.65	1665.09	1902.56	1168.29	1433.72	1544.17	1323.27
mmu-miR-27a-3p	1557.16	1455.13	1815.04	1401.3	1420.99	1474.98	1367.01
mmu-miR-144-5p	1227.01	1218.7	1440.59	1021.75	1792.41	1684.39	1900.44
mmu-miR-92a-3p	607.888	632.626	453.55	737.486	2653.91	2409.13	2898.68
mmu-miR-106b-5p	1619.88	1735.39	1698.92	1425.33	894.683	966.929	822.437
mmu-let-7f-2-3p	1414.5	1347.41	1269.77	1626.31	1013.99	852.209	1175.77
mmu-miR-100-5p	1084.19	1205.92	859.137	1187.5	1442.16	1362.08	1522.24
mmu-miR-6240	1555.51	2731.34	1401.88	533.296	714.989	493.48	936.497
mmu-miR-497a-5p	1384.19	1439.61	1473.41	1239.55	931.495	994.244	868.747
mmu-miR-301a-3p	1514.34	1336.46	1894.14	1312.42	693.563	730.205	656.92
mmu-miR-3068-5p	1171.1	1181.27	1345.5	986.518	1102.89	1167.24	1038.55
mmu-miR-145a-5p	919.075	830.721	875.125	1051.38	1413	1347.51	1478.5
mmu-miR-802-3p	1067.03	881.843	981.991	1337.24	1095.98	1017.92	1174.05
mmu-miR-455-3p	1162.45	1619.45	855.771	1012.14	929.21	945.078	913.342
mmu-miR-361-5p	1085.57	1134.71	1208.35	913.65	1020.43	1088.93	951.934
mmu-miR-181c-5p	993.023	920.184	1095.59	963.296	1042.8	914.122	1171.48
mmu-let-7d-3p	1214.23	1326.42	1086.33	1229.94	561.121	584.528	537.714
mmu-let-7f-5p	1038.24	1036.12	923.93	1154.67	793.727	901.375	686.079
mmu-miR-872-5p	1015.81	926.574	1003.03	1117.84	819.12	934.152	704.088
mmu-miR-19a-3p	1071.6	1076.29	904.576	1233.95	669.478	639.157	699.8
mmu-miR-182-5p	952.243	814.29	1401.04	641.397	817.387	844.925	789.848
mmu-miR-22-5p	903.385	1015.12	708.515	986.518	684.957	670.113	699.8
mmu-miR-210-3p	669.998	636.278	588.185	785.531	851.285	786.654	915.915
mmu-miR-195a-5p	869.949	817.028	875.966	916.853	518.476	533.541	503.41
mmu-miR-192-3p	794.784	838.937	711.039	834.376	567.888	551.751	584.024
mmu-miR-1843b-5p	597.233	527.645	539.38	724.674	812.07	735.668	888.472
mmu-miR-125a-5p	678.05	558.683	804.442	671.024	651.598	584.528	718.667
mmu-miR-320-3p	687.904	761.342	636.149	666.22	624.995	628.231	621.759
mmu-miR-223-3p	765.728	623.498	1194.04	479.646	507.45	493.48	521.42
mmu-miR-362-3p	671.696	675.532	726.185	613.371	564.716	575.423	554.008
mmu-miR-183-5p	533.419	398.929	848.198	353.129	716.835	704.711	728.959
mmu-miR-574-3p	739.255	802.422	670.649	744.693	406.053	457.061	355.046
mmu-miR-148a-5p	209.365	173.447	228.037	226.611	1200.37	1083.47	1317.27
mmu-miR-378a-5p	537.347	661.838	291.989	658.212	689.539	739.31	639.768
mmu-miR-151-3p	616.299	696.528	514.977	637.393	518.076	460.703	575.448
mmu-miR-142a-3p	405.797	403.493	420.733	393.166	635.609	624.589	646.629
mmu-miR-342-3p	538.397	369.717	784.247	461.229	365.528	331.415	399.641
mmu-miR-335-3p	395.888	283.906	490.575	413.184	575.823	544.467	607.18
mmu-miR-322-5p	434.622	377.02	520.868	405.978	507.932	495.301	520.562
mmu-miR-598-3p	540.235	468.308	548.636	603.762	342.801	331.415	354.188
mmu-miR-24-2-5p	429.245	375.194	556.209	356.332	470.033	504.406	435.66
mmu-miR-30d-3p	394.19	356.023	417.367	409.181	482.48	475.27	489.689
mmu-miR-222-3p	344.322	327.724	376.135	329.106	541.09	544.467	537.714
mmu-miR-137-3p	380.454	302.164	463.648	375.549	479.801	471.629	487.973
mmu-miR-106b-3p	353.714	359.675	314.708	386.76	467.266	453.419	481.113
mmu-miR-10b-5p	390.749	374.281	422.416	375.549	407.314	249.471	565.157
mmu-miR-652-3p	453.141	497.52	519.185	342.719	302.236	307.742	296.729
mmu-miR-532-5p	207.634	178.012	241.501	203.389	664.826	611.842	717.81
mmu-miR-335-5p	486.073	436.357	631.1	390.764	242.168	262.218	222.118
mmu-miR-28a-3p	169.909	167.97	145.574	196.183	684.939	713.816	656.063
mmu-miR-141-3p	312.937	277.516	394.648	266.648	409.607	417	402.214
mmu-miR-155-5p	464.871	549.554	336.587	508.473	180.784	156.603	204.966
mmu-miR-200b-3p	334.223	344.156	320.599	337.914	357.158	353.266	361.049
mmu-miR-429-3p	356.424	387.061	313.867	368.343	300.562	338.698	262.425
mmu-let-7g-3p	396.675	395.277	355.94	438.808	234.614	253.113	216.115
mmu-let-7c-5p	362.678	377.933	344.16	365.94	263.667	249.471	277.862
mmu-miR-181d-5p	233.618	200.834	238.976	261.043	452.369	442.493	462.245
mmu-miR-30c-2-3p	256.319	273.864	186.806	308.287	407.157	376.939	437.375
mmu-miR-339-5p	318.63	320.421	390.44	245.028	289.806	293.174	286.438
mmu-miR-425-3p	317.43	302.164	345.843	304.283	275.656	293.174	258.137
mmu-miR-30b-3p	347.852	335.94	342.477	365.14	215.441	213.052	217.83
mmu-miR-345-3p	118.94	117.762	91.7198	147.337	538.329	478.912	597.746
mmu-miR-338-3p	297.289	263.823	369.404	258.641	266.557	260.397	272.716
mmu-miR-185-5p	253.789	269.3	256.647	235.419	326.278	367.834	284.723
mmu-miR-15b-5p	331.707	325.898	392.965	276.257	190.9	194.843	186.956
mmu-miR-361-3p	229.429	246.478	194.379	247.43	325.079	282.249	367.91
mmu-miR-145a-3p	270.61	304.902	216.257	290.67	245.546	260.397	230.694
mmu-miR-484	282.331	297.599	299.562	249.832	224.81	240.367	209.254
mmu-miR-193a-3p	228.107	252.868	162.403	269.05	298.775	247.65	349.9
mmu-miR-322-3p	261.245	238.262	301.245	244.227	225.727	227.62	223.833
mmu-miR-423-3p	191.642	230.959	158.196	185.773	301.055	311.384	290.726
mmu-miR-187-3p	270.751	312.205	222.989	277.058	174.711	198.485	150.937
mmu-miR-150-5p	275.443	309.467	222.989	293.873	132.776	112.899	152.652
mmu-miR-125b-2-3p	99.5959	115.023	90.8784	92.8864	378.492	349.624	407.359
mmu-miR-5099	119.768	121.413	133.793	104.097	346.073	325.952	366.194
mmu-miR-7a-1-3p	250.12	276.603	242.342	231.415	141.716	140.214	143.219
mmu-miR-194-2-3p	127.288	150.625	79.0978	152.142	322.871	309.563	336.179
mmu-miR-10a-3p	173.26	180.75	188.488	150.54	248.706	265.86	231.552
mmu-miR-33-5p	132.506	116.849	107.708	172.961	307.98	284.07	331.891
mmu-miR-542-3p	175.921	146.974	191.013	189.777	220.088	254.934	185.241
mmu-miR-1843a-3p	143.407	154.277	109.391	166.555	264.46	276.786	252.134
mmu-let-7b-3p	240.254	262.91	178.391	279.46	108.129	91.048	125.209
mmu-miR-3105-3p	177.523	199.921	122.854	209.795	193.214	171.17	215.257
mmu-let-7a-5p	163.071	159.754	139.683	189.777	206.389	196.664	216.115
mmu-miR-16-2-3p	203.456	200.834	238.976	170.559	144.606	151.14	138.073
mmu-miR-374b-3p	209.096	230.959	197.745	198.585	130.62	142.035	119.206
mmu-miR-664-3p	210.679	202.66	218.781	210.596	112.617	127.467	97.7662
mmu-miR-190a-5p	83.6795	79.4206	71.5246	100.093	288.737	285.891	291.583
mmu-miR-214-3p	187.416	212.701	174.184	175.363	125.851	140.214	111.488
mmu-miR-31-3p	171.206	174.36	127.061	212.197	149.546	129.288	169.804
mmu-let-7f-1-3p	190.827	195.356	164.927	212.197	114.508	89.227	139.789
mmu-miR-423-5p	145.894	149.712	126.22	161.75	175.316	160.244	190.387
mmu-miR-674-5p	187.475	199.008	196.062	167.356	112.887	122.004	103.769
mmu-miR-421-3p	148.556	154.277	147.257	144.134	163.532	138.393	188.672
mmu-miR-411-5p	185.548	195.356	185.123	176.164	102.549	105.616	99.4814
mmu-miR-148b-5p	116.494	112.284	119.488	117.71	202.483	180.275	224.691
mmu-miR-181a-1-3p	137.504	119.587	162.403	130.521	163.844	163.886	163.801
mmu-miR-101a-5p	121.443	125.978	110.232	128.119	186.94	176.633	197.248
mmu-miR-215-5p	176.042	75.7691	362.672	89.6834	98.8537	96.5109	101.197
mmu-miR-29a-5p	157.545	150.625	134.635	187.374	122.755	107.437	138.073
mmu-miR-16-5p	146.827	167.97	121.171	151.341	130.145	125.646	134.643
mmu-miR-16-1-3p	86.0717	82.1593	63.9514	112.104	217.744	218.515	216.972
mmu-miR-18a-5p	151.267	134.193	184.281	135.326	114.714	111.079	118.349
mmu-miR-3068-3p	104.776	115.023	97.6101	101.695	182.964	202.127	163.801
mmu-miR-1839-3p	164.686	177.099	179.232	137.728	79.1347	81.9432	76.3262
mmu-miR-345-5p	129.896	141.497	98.4516	149.739	129.123	134.751	123.494
mmu-miR-200c-3p	131.722	154.277	129.586	111.304	113.21	118.362	108.057
mmu-miR-32-3p	136.623	148.8	132.952	128.119	102.273	125.646	78.899
mmu-miR-328-3p	118.297	121.413	125.378	108.101	125.428	125.646	125.209
mmu-miR-324-5p	101.598	103.156	112.756	88.8827	147.925	162.065	133.785
mmu-miR-331-3p	148.787	123.239	174.184	148.939	76.3504	74.6593	78.0414
mmu-miR-676-3p	65.2838	61.163	53.0124	81.676	200.762	194.843	206.681
mmu-miR-30c-1-3p	117.897	109.546	97.6101	146.536	96.9799	91.048	102.912
mmu-miR-1981-3p	120.255	134.193	98.4516	128.119	90.8709	87.4061	94.3358
mmu-miR-350-3p	124.125	139.671	109.391	123.315	73.4546	78.3013	68.6079
mmu-miR-500-3p	129.556	120.5	147.257	120.913	63.5979	63.7336	63.4623
mmu-miR-379-5p	140.969	154.277	123.696	144.935	39.5967	34.5982	44.5951
mmu-miR-26a-2-3p	132.93	146.974	123.696	128.119	51.4915	45.524	57.4591
mmu-miR-26b-3p	100.392	90.3752	103.5	107.3	97.25	85.5851	108.915
mmu-miR-32-5p	101.397	118.674	77.4149	108.101	92.8505	96.5109	89.1902
mmu-let-7e-3p	119.259	130.542	128.744	98.4916	65.1016	56.4497	73.7535
mmu-miR-15a-3p	95.0653	99.504	97.6101	88.082	99.7113	96.5109	102.912
mmu-miR-15b-3p	110.52	110.459	117.805	103.296	74.4237	67.3755	81.4718
mmu-miR-130b-3p	109.946	75.7691	186.806	67.2626	73.4017	76.4803	70.3231
mmu-miR-1981-5p	69.9432	74.8562	58.9026	76.0708	121.04	107.437	134.643
mmu-miR-3965	116.448	94.0267	146.415	108.901	41.5291	27.3144	55.7439
mmu-miR-669c-5p	107.596	105.894	113.598	103.296	52.6193	40.0611	65.1775
mmu-miR-33-3p	102.108	105.894	104.342	96.0894	58.6696	56.4497	60.8895
mmu-miR-1843b-3p	90.9803	82.1593	103.5	87.2812	69.5425	76.4803	62.6047
mmu-miR-541-5p	112.713	130.542	103.5	104.097	36.1663	34.5982	37.7343
mmu-miR-351-5p	53.0329	43.8183	65.6344	49.6462	113.427	111.079	115.776
mmu-miR-152-5p	34.6548	35.6023	22.7196	45.6425	128.001	125.646	130.355
mmu-miR-21a-3p	42.9821	31.0379	70.6832	27.2253	111.177	107.437	114.918
mmu-miR-671-3p	65.6506	85.8108	46.2806	64.8603	68.209	60.0917	76.3262
mmu-miR-92a-1-5p	56.2206	52.9471	58.0612	57.6536	78.6588	65.5545	91.763
mmu-miR-34c-5p	74.9451	104.981	27.7684	92.0857	48.7015	52.8078	44.5951
mmu-miR-147-3p	99.063	150.625	33.6587	112.905	10.9844	9.1048	12.864
mmu-miR-674-3p	67.3331	78.5077	69.8417	53.6499	58.1822	69.1965	47.1679
mmu-miR-99a-3p	35.6784	36.5152	17.6708	52.8492	101.162	87.4061	114.918
mmu-miR-27b-5p	68.3739	64.8145	69.8417	70.4656	47.0449	40.0611	54.0287
mmu-miR-99b-3p	66.7144	58.4244	82.4637	59.2551	47.1507	43.703	50.5983
mmu-miR-744-3p	62.803	70.2918	58.0612	60.0559	48.7015	52.8078	44.5951
mmu-miR-3073b-5p	59.152	70.2918	30.2928	76.8715	53.7942	50.9869	56.6015
mmu-miR-199b-5p	46.4136	50.2084	36.1831	52.8492	71.6336	74.6593	68.6079
mmu-miR-874-3p	45.7947	47.4698	37.866	52.0484	64.4555	63.7336	65.1775
mmu-miR-195a-3p	40.9681	54.7728	34.5001	33.6313	69.4367	72.8384	66.0351
mmu-miR-17-3p	36.8541	46.5569	31.9757	32.0298	67.8802	78.3013	57.4591
mmu-miR-1948-5p	57.4332	73.9433	30.2928	68.0633	34.504	36.4192	32.5887
mmu-miR-676-5p	45.2626	38.341	44.5977	52.8492	52.6135	54.6288	50.5983
mmu-miR-132-3p	36.6364	35.6023	46.2806	28.0261	65.3131	63.7336	66.8927
mmu-miR-29c-5p	56.542	56.5986	52.1709	60.8566	35.0385	40.0611	30.0159
mmu-miR-21c	61.7979	38.341	93.4028	53.6499	25.7165	29.1354	22.2976
mmu-miR-450b-3p	59.7224	56.5986	67.3173	55.2514	25.828	18.2096	33.4463
mmu-miR-326-3p	35.953	31.9508	46.2806	29.6276	60.279	52.8078	67.7503
mmu-miR-1948-3p	45.2287	57.5115	26.9269	51.2477	44.5779	43.703	45.4527
mmu-miR-181c-3p	30.7956	31.9508	24.4025	36.0335	63.6508	65.5545	61.7471
mmu-miR-3535	38.2162	32.8637	35.3416	46.4432	51.8088	56.4497	47.1679
mmu-miR-872-3p	39.9481	39.2539	43.7563	36.8343	47.6852	47.3449	48.0255
mmu-miR-362-5p	44.4871	43.8183	48.805	40.838	39.8082	41.8821	37.7343
mmu-miR-26a-5p	8.92844	5.47728	10.0976	11.2104	87.8693	87.4061	88.3326
mmu-miR-201-5p	45.1993	38.341	57.2197	40.0373	32.3071	34.5982	30.0159
mmu-miR-203-5p	40.8152	52.0342	31.9757	38.4358	36.3778	41.8821	30.8735
mmu-miR-127-3p	34.4623	51.1213	21.0367	31.2291	45.547	32.7773	58.3167
mmu-miR-340-3p	40.6127	31.9508	53.8538	36.0335	35.3029	49.1659	21.44
mmu-miR-132-5p	47.7489	43.8183	69.0002	30.4283	23.5725	29.1354	18.0096
mmu-miR-6978-3p	43.1543	34.6895	55.5368	39.2365	29.9516	27.3144	32.5887
mmu-miR-29b-2-5p	33.3796	25.5607	35.3416	39.2365	44.525	41.8821	47.1679
mmu-miR-223-5p	41.8602	31.0379	67.3173	27.2253	30.9678	32.7773	29.1583
mmu-miR-532-3p	39.9174	36.5152	48.805	34.432	32.36	36.4192	28.3007
mmu-miR-511-5p	34.7699	30.1251	43.7563	30.4283	39.2208	36.4192	42.0223
mmu-miR-219a-5p	34.9859	50.2084	22.7196	32.0298	38.5747	43.703	33.4463
mmu-miR-503-5p	40.1466	28.2993	67.3173	24.8231	30.3804	27.3144	33.4463
mmu-miR-20b-5p	39.4603	32.8637	46.2806	39.2365	30.7034	23.6725	37.7343
mmu-miR-128-3p	43.9259	40.1668	56.3782	35.2328	22.662	27.3144	18.0096
mmu-miR-300-3p	41.252	36.5152	48.805	38.4358	25.5578	23.6725	27.4431
mmu-miR-3073a-3p	36.8999	36.5152	43.7563	30.4283	31.8783	34.5982	29.1583
mmu-miR-193b-3p	36.2559	28.2993	41.2319	39.2365	28.6652	27.3144	30.0159
mmu-miR-130a-5p	37.3966	39.2539	34.5001	38.4358	26.4683	25.4934	27.4431
mmu-miR-24-1-5p	36.917	39.2539	37.866	33.6313	26.4154	23.6725	29.1583
mmu-miR-501-3p	34.933	33.7766	44.5977	26.4246	27.5903	34.5982	20.5824
mmu-miR-744-5p	24.3304	24.6478	22.7196	25.6238	43.3444	45.524	41.1647
mmu-miR-193a-5p	33.9643	43.8183	25.244	32.8305	27.9133	30.9563	24.8703
mmu-miR-214-5p	26.94	31.0379	19.3537	30.4283	36.648	36.4192	36.8767
mmu-miR-450b-5p	29.2671	21.9091	37.866	28.0261	32.6301	30.9563	34.3039
mmu-miR-342-5p	39.567	38.341	55.5368	24.8231	16.8232	18.2096	15.4368
mmu-miR-1968-5p	23.1473	22.822	20.1952	26.4246	38.9506	41.8821	36.0191
mmu-miR-98-3p	31.8376	36.5152	27.7684	31.2291	25.5049	21.8515	29.1583
mmu-miR-6972-3p	34.8328	22.822	49.6465	32.0298	18.9672	18.2096	19.7248
mmu-miR-467c-5p	37.1411	41.0796	47.1221	23.2216	15.4839	16.3886	14.5792
mmu-miR-191-3p	25.5202	24.6478	30.2928	21.6201	28.8824	20.0306	37.7343
mmu-miR-350-5p	21.2072	16.4319	31.9757	15.2142	34.9328	36.4192	33.4463
mmu-miR-301b-3p	35.3405	20.0834	71.5246	14.4134	12.6996	9.1048	16.2944
mmu-miR-136-3p	22.7067	31.9508	19.3537	16.8156	30.6505	21.8515	39.4495
mmu-miR-212-3p	32.2317	26.4735	44.5977	25.6238	16.2886	14.5677	18.0096
mmu-miR-467e-5p	30.1645	30.1251	39.5489	20.8194	16.3944	18.2096	14.5792
mmu-miR-505-3p	24.0533	23.7349	24.4025	24.0224	24.0599	16.3886	31.7311
mmu-miR-592-5p	25.2926	20.0834	27.7684	28.0261	21.3756	27.3144	15.4368
mmu-miR-125b-1-3p	22.1136	24.6478	17.6708	24.0224	26.0395	25.4934	26.5855
mmu-miR-125a-3p	17.7783	20.0834	25.244	8.00745	32.4186	23.6725	41.1647
mmu-miR-382-5p	26.044	27.3864	22.7196	28.0261	18.4855	16.3886	20.5824
mmu-miR-375-3p	22.7413	23.7349	9.25613	35.2328	22.9321	21.8515	24.0128
mmu-miR-376b-5p	24.5444	29.2122	24.4025	20.0186	20.2007	16.3886	24.0128
mmu-miR-5121	21.0188	24.6478	15.9879	22.4209	25.1819	25.4934	24.8703
mmu-miR-486a-5p	13.8329	12.7803	14.3049	14.4134	35.4731	25.4934	45.4527
mmu-miR-136-5p	27.4414	37.4281	17.6708	27.2253	14.6263	16.3886	12.864
mmu-miR-143-5p	7.3779	6.39016	10.9391	4.80447	43.403	32.7773	54.0287
mmu-miR-879-5p	18.2647	21.9091	17.6708	15.2142	26.3625	21.8515	30.8735
mmu-miR-3105-5p	19.0623	26.4735	5.89026	24.8231	24.8589	29.1354	20.5824
mmu-miR-1249-3p	22.4911	19.1705	21.8781	26.4246	19.2373	12.7467	25.7279
mmu-miR-671-5p	7.01931	5.47728	7.5732	8.00745	41.2004	45.524	36.8767
mmu-miR-219a-1-3p	20.1264	23.7349	12.622	24.0224	20.3065	20.0306	20.5824
mmu-miR-100-3p	23.5894	21.9091	16.8293	32.0298	14.1446	14.5677	13.7216
mmu-miR-134-5p	28.7994	31.0379	35.3416	20.0186	6.05607	1.82096	10.2912
mmu-miR-184-3p	21.6818	9.12881	30.2928	25.6238	16.2886	14.5677	18.0096
mmu-miR-190b-5p	10.3378	7.30305	10.0976	13.6127	32.6301	30.9563	34.3039
mmu-miR-409-3p	25.6597	31.0379	22.7196	23.2216	9.42783	14.5677	4.28799
mmu-miR-188-5p	15.832	22.822	13.4635	11.2104	23.7897	21.8515	25.7279
mmu-miR-7015-3p	18.6676	25.5607	16.8293	13.6127	19.1258	23.6725	14.5792
mmu-miR-664-5p	16.0634	16.4319	10.9391	20.8194	22.2389	12.7467	31.7311
mmu-let-7i-3p	13.0219	11.8674	15.9879	11.2104	26.3625	21.8515	30.8735
mmu-miR-1198-5p	16.7603	20.0834	11.7805	18.4171	20.4122	23.6725	17.152
mmu-miR-7224-3p	24.1552	25.5607	26.0855	20.8194	8.89327	10.9258	6.86079
mmu-miR-106a-5p	20.4032	17.3447	29.4513	14.4134	14.2504	18.2096	10.2912
mmu-miR-378b	12.8455	11.8674	5.0488	21.6201	25.1819	25.4934	24.8703
mmu-miR-434-3p	11.3356	12.7803	8.41466	12.8119	25.5578	23.6725	27.4431
mmu-miR-92b-3p	19.2879	15.519	31.1343	11.2104	12.0006	14.5677	9.43358
mmu-miR-6516-5p	12.2009	13.6932	10.0976	12.8119	22.2332	27.3144	17.152
mmu-miR-551b-3p	11.5414	10.9546	9.25613	14.4134	23.1437	29.1354	17.152
mmu-miR-29b-1-5p	13.1852	19.1705	7.5732	12.8119	17.9509	12.7467	23.1552
mmu-miR-181a-2-3p	5.65425	6.39016	3.36587	7.20671	28.8767	34.5982	23.1552
mmu-miR-1955-3p	12.745	14.6061	8.41466	15.2142	17.3049	20.0306	14.5792
mmu-miR-677-5p	3.96777	3.65152	5.0488	3.20298	30.0044	29.1354	30.8735
mmu-miR-700-5p	17.379	19.1705	19.3537	13.6127	8.78751	7.28384	10.2912
mmu-miR-324-3p	10.6726	7.30305	14.3049	10.4097	18.1096	18.2096	18.0096
mmu-miR-205-5p	10.4942	12.7803	5.89026	12.8119	18.1625	20.0306	16.2944
mmu-miR-101b-5p	8.98628	8.21593	6.73173	12.0112	20.3065	20.0306	20.5824
mmu-miR-154-5p	17.4401	20.9963	18.5123	12.8119	7.12519	9.1048	5.14559
mmu-miR-547-3p	15.8166	10.9546	26.0855	10.4097	8.89327	10.9258	6.86079
mmu-miR-542-5p	12.3964	10.9546	12.622	13.6127	12.8582	14.5677	11.1488
mmu-miR-434-5p	7.6517	8.21593	6.73173	8.00745	18.4326	14.5677	22.2976
mmu-miR-19b-1-5p	14.0267	19.1705	10.0976	12.8119	8.35871	7.28384	9.43358
mmu-miR-149-5p	10.6421	8.21593	10.0976	13.6127	12.3765	12.7467	12.0064
mmu-miR-212-5p	12.8893	7.30305	19.3537	12.0112	8.84039	9.1048	8.57598
mmu-miR-6236	8.54574	17.3447	5.89026	2.40224	14.9493	12.7467	17.152
mmu-miR-186-3p	8.50198	4.5644	2.5244	18.4171	14.4148	9.1048	19.7248
mmu-miR-6988-3p	11.633	11.8674	12.622	10.4097	8.41159	9.1048	7.71838
mmu-miR-292b-5p	13.896	9.12881	10.9391	21.6201	4.92832	7.28384	2.57279
mmu-miR-3066-5p	13.4708	9.12881	17.6708	13.6127	4.76967	1.82096	7.71838
mmu-miR-6911-3p	10.9871	9.12881	12.622	11.2104	8.25295	3.64192	12.864
mmu-miR-139-3p	7.8234	4.5644	10.0976	8.8082	12.3765	12.7467	12.0064
mmu-miR-295-3p	8.26363	9.12881	9.25613	6.40596	11.5718	14.5677	8.57598
mmu-miR-206-3p	13.0224	1.82576	8.41466	28.8268	4.39375	3.64192	5.14559
mmu-miR-1291	13.3793	11.8674	5.0488	23.2216	3.48327	1.82096	5.14559
mmu-miR-486a-3p	10.5925	11.8674	14.3049	5.60522	7.50111	7.28384	7.71838
mmu-miR-200a-5p	6.12689	4.5644	4.20733	9.60894	13.7687	16.3886	11.1488
mmu-miR-93-3p	10.8425	12.7803	10.9391	8.8082	6.64351	7.28384	6.00319
mmu-miR-200b-5p	9.28368	7.30305	10.9391	9.60894	8.89327	10.9258	6.86079
mmu-miR-3061-3p	8.80769	10.0417	7.5732	8.8082	9.53934	3.64192	15.4368
mmu-miR-330-5p	5.99237	5.47728	10.0976	2.40224	13.287	14.5677	12.0064
mmu-miR-339-3p	7.04646	5.47728	9.25613	6.40596	11.5189	12.7467	10.2912
mmu-miR-672-5p	8.79746	9.12881	9.25613	8.00745	8.73463	5.46288	12.0064
mmu-miR-107-5p	10.3903	16.4319	6.73173	8.00745	6.21471	7.28384	5.14559
mmu-miR-669o-5p	11.3049	10.0417	13.4635	10.4097	4.44664	5.46288	3.43039
mmu-miR-411-3p	12.16	10.0417	16.8293	9.60894	2.62568	1.82096	3.43039
mmu-miR-379-3p	12.2755	11.8674	19.3537	5.60522	2.24976	3.64192	0.857598
mmu-miR-369-3p	6.59427	9.12881	5.0488	5.60522	10.5556	9.1048	12.0064
mmu-miR-7043-3p	11.4595	3.65152	22.7196	8.00745	3.05448	1.82096	4.28799
mmu-miR-700-3p	8.1515	6.39016	9.25613	8.8082	7.92991	7.28384	8.57598
mmu-miR-337-5p	9.13245	12.7803	4.20733	10.4097	5.8388	9.1048	2.57279
mmu-miR-503-3p	3.90324	2.73864	3.36587	5.60522	13.2341	12.7467	13.7216
mmu-miR-19a-5p	7.26242	4.5644	8.41466	8.8082	7.92991	7.28384	8.57598
mmu-miR-382-3p	10.4228	10.0417	8.41466	12.8119	3.05448	1.82096	4.28799
mmu-miR-3057-5p	6.99216	5.47728	5.89026	9.60894	7.92991	7.28384	8.57598
mmu-miR-27a-5p	5.18828	6.39016	7.5732	1.60149	10.4498	5.46288	15.4368
mmu-let-7c-1-3p	9.2377	13.6932	8.41466	5.60522	3.96496	3.64192	4.28799
mmu-miR-330-3p	7.86767	7.30305	5.89026	10.4097	5.78591	7.28384	4.28799
mmu-miR-1964-3p	6.37163	11.8674	0.841466	6.40596	7.92991	7.28384	8.57598
mmu-miR-154-3p	8.97412	12.7803	10.9391	3.20298	3.58904	5.46288	1.7152
mmu-miR-3060-3p	6.79666	8.21593	3.36587	8.8082	6.64351	7.28384	6.00319
mmu-miR-669l-5p	8.28055	8.21593	12.622	4.00373	4.39375	3.64192	5.14559
mmu-miR-217-5p	10.2821	2.73864	1.68293	26.4246	1.33928	1.82096	0.857598
mmu-miR-5101	7.13145	8.21593	7.5732	5.60522	5.78591	7.28384	4.28799
mmu-miR-96-5p	3.44751	3.65152	5.89026	0.800745	11.3074	5.46288	17.152
mmu-miR-505-5p	7.35764	8.21593	5.0488	8.8082	5.25135	3.64192	6.86079
mmu-miR-3082-3p	4.13612	0.912881	5.89026	5.60522	10.0739	7.28384	12.864
mmu-miR-130b-5p	8.13438	3.65152	15.1464	5.60522	4.01784	5.46288	2.57279
mmu-miR-874-5p	8.44222	7.30305	8.41466	9.60894	3.48327	1.82096	5.14559
mmu-miR-6964-3p	3.93039	2.73864	5.0488	4.00373	10.2326	12.7467	7.71838
mmu-miR-6946-3p	7.41386	2.73864	5.89026	13.6127	4.87543	5.46288	4.28799
mmu-miR-449a-5p	3.69751	4.5644	2.5244	4.00373	10.2854	14.5677	6.00319
mmu-miR-467d-5p	7.11453	9.12881	4.20733	8.00745	4.87543	5.46288	4.28799
mmu-miR-7219-3p	7.00574	5.47728	6.73173	8.8082	4.9812	9.1048	0.857598
mmu-miR-338-5p	5.3226	1.82576	10.9391	3.20298	7.50111	7.28384	7.71838
mmu-miR-376b-3p	9.07441	6.39016	16.8293	4.00373	1.82096	3.64192	0
mmu-miR-294-3p	7.41386	2.73864	5.89026	13.6127	3.96496	3.64192	4.28799
mmu-miR-20a-3p	7.35237	14.6061	5.0488	2.40224	4.01784	5.46288	2.57279
mmu-miR-299a-3p	4.74633	10.9546	1.68293	1.60149	7.50111	7.28384	7.71838
mmu-miR-582-5p	6.48882	4.5644	10.0976	4.80447	4.87543	5.46288	4.28799
mmu-miR-376c-3p	8.15484	5.47728	11.7805	7.20671	2.144	0	4.28799
mmu-miR-431-5p	6.19142	5.47728	5.89026	7.20671	4.82255	3.64192	6.00319
mmu-miR-181b-1-3p	6.03998	7.30305	8.41466	2.40224	4.82255	3.64192	6.00319
mmu-miR-146a-3p	7.09052	4.5644	14.3049	2.40224	3.16024	5.46288	0.857598
mmu-miR-501-5p	8.55769	9.12881	10.9391	5.60522	0.857598	0	1.7152
mmu-miR-18a-3p	6.78977	6.39016	7.5732	6.40596	3.48327	1.82096	5.14559
mmu-miR-126b-5p	4.58324	7.30305	0.841466	5.60522	6.53775	3.64192	9.43358
mmu-miR-363-3p	6.58404	8.21593	6.73173	4.80447	3.53616	3.64192	3.43039
mmu-miR-196b-5p	6.23214	5.47728	8.41466	4.80447	3.96496	3.64192	4.28799
mmu-miR-34a-3p	5.58283	3.65152	5.89026	7.20671	4.92832	7.28384	2.57279
mmu-miR-222-5p	3.43059	4.5644	2.5244	3.20298	7.55399	9.1048	6.00319
mmu-miR-5107-3p	7.88792	5.47728	11.7805	6.40596	0.857598	0	1.7152
mmu-miR-25-5p	6.05021	8.21593	6.73173	3.20298	3.48327	1.82096	5.14559
mmu-miR-652-5p	5.42805	6.39016	5.89026	4.00373	4.34087	1.82096	6.86079
mmu-miR-499-5p	4.39635	2.73864	0.841466	9.60894	5.78591	7.28384	4.28799
mmu-miR-30c-5p	1.70339	1.82576	1.68293	1.60149	9.32207	10.9258	7.71838
mmu-miR-7b-5p	5.53877	4.5644	0.841466	11.2104	3.53616	3.64192	3.43039
mmu-miR-19b-3p	4.30944	5.47728	5.0488	2.40224	5.25135	3.64192	6.86079
mmu-miR-8103	4.51517	3.65152	5.89026	4.00373	4.87543	5.46288	4.28799
mmu-miR-34b-5p	5.05589	5.47728	1.68293	8.00745	3.91207	1.82096	6.00319
mmu-miR-365-2-5p	2.26103	2.73864	0.841466	3.20298	8.08855	12.7467	3.43039
mmu-miR-3073b-3p	3.40345	4.5644	0.841466	4.80447	6.16183	5.46288	6.86079
mmu-miR-224-5p	6.74216	4.5644	9.25613	6.40596	0.857598	0	1.7152
mmu-miR-486b-5p	0.584782	0.912881	0.841466	0	10.0739	7.28384	12.864
mmu-miR-7021-5p	4.5016	3.65152	5.0488	4.80447	4.01784	5.46288	2.57279
mmu-miR-5129-3p	5.60998	3.65152	7.5732	5.60522	2.19688	1.82096	2.57279
mmu-miR-34b-3p	4.63419	8.21593	1.68293	4.00373	3.58904	5.46288	1.7152
mmu-miR-26a-1-3p	4.70399	2.73864	3.36587	8.00745	3.48327	1.82096	5.14559
mmu-miR-1247-5p	1.11861	0.912881	0.841466	1.60149	8.84039	9.1048	8.57598
mmu-miR-381-3p	3.1263	3.65152	2.5244	3.20298	5.73303	5.46288	6.00319
mmu-miR-221-5p	3.39322	3.65152	2.5244	4.00373	5.30423	5.46288	5.14559
mmu-let-7k	5.049	3.65152	5.89026	5.60522	2.144	0	4.28799
mmu-miR-7656-5p	1.99411	2.73864	0.841466	2.40224	6.69639	9.1048	4.28799
mmu-miR-877-5p	4.66134	8.21593	3.36587	2.40224	2.62568	1.82096	3.43039
mmu-miR-215-3p	5.96857	4.5644	10.9391	2.40224	0.428799	0	0.857598
mmu-miR-7068-3p	3.91681	2.73864	4.20733	4.80447	3.48327	1.82096	5.14559
mmu-miR-18b-5p	3.84206	0.912881	4.20733	6.40596	3.48327	1.82096	5.14559
mmu-miR-6921-3p	4.30944	5.47728	5.0488	2.40224	2.67856	3.64192	1.7152
mmu-miR-495-3p	5.15779	7.30305	3.36587	4.80447	1.33928	1.82096	0.857598
mmu-miR-378d	2.80843	2.73864	1.68293	4.00373	4.82255	3.64192	6.00319
mmu-miR-543-3p	5.33283	2.73864	9.25613	4.00373	0.91048	1.82096	0
mmu-miR-3094-5p	4.7209	1.82576	6.73173	5.60522	1.82096	3.64192	0
mmu-miR-3074-1-3p	4.44041	1.82576	5.89026	5.60522	2.19688	1.82096	2.57279
mmu-miR-879-3p	3.13987	3.65152	3.36587	2.40224	4.07072	7.28384	0.857598
mmu-let-7j	1.99411	2.73864	0.841466	2.40224	5.78591	7.28384	4.28799
mmu-miR-7075-3p	3.44083	5.47728	0.841466	4.00373	3.58904	5.46288	1.7152
mmu-miR-329-5p	2.56532	3.65152	0.841466	3.20298	4.87543	5.46288	4.28799
mmu-miR-341-3p	3.978	4.5644	3.36587	4.00373	2.62568	1.82096	3.43039
mmu-miR-704	3.09226	1.82576	5.0488	2.40224	3.53616	3.64192	3.43039
mmu-miR-378c	2.50414	1.82576	1.68293	4.00373	3.96496	3.64192	4.28799
mmu-miR-3572-3p	4.48802	3.65152	4.20733	5.60522	0.857598	0	1.7152
mmu-miR-5114	2.83558	2.73864	3.36587	2.40224	3.16024	5.46288	0.857598
mmu-miR-491-5p	2.2746	2.73864	1.68293	2.40224	3.96496	3.64192	4.28799
mmu-miR-150-3p	3.33203	1.82576	3.36587	4.80447	2.24976	3.64192	0.857598
mmu-miR-29b-3p	3.33538	0.912881	5.89026	3.20298	2.144	0	4.28799
mmu-miR-3102-3p	2.36293	4.5644	2.5244	0	3.58904	5.46288	1.7152
mmu-miR-3065-5p	3.00059	0.912881	1.68293	6.40596	2.62568	1.82096	3.43039
mmu-miR-298-5p	3.1263	3.65152	2.5244	3.20298	2.24976	3.64192	0.857598
mmu-miR-3076-3p	2.26437	1.82576	3.36587	1.60149	3.53616	3.64192	3.43039
mmu-miR-129-1-3p	4.27206	4.5644	5.0488	3.20298	0.428799	0	0.857598
mmu-miR-708-5p	4.23134	4.5644	2.5244	5.60522	0.428799	0	0.857598
mmu-miR-1982-3p	2.70987	0	2.5244	5.60522	2.67856	3.64192	1.7152
mmu-miR-216b-5p	2.96321	0	1.68293	7.20671	2.19688	1.82096	2.57279
mmu-miR-490-3p	3.19771	6.39016	0	3.20298	1.82096	3.64192	0
mmu-miR-8114	1.3991	0.912881	1.68293	1.60149	4.49952	7.28384	1.7152
mmu-miR-301a-5p	1.75435	2.73864	2.5244	0	3.96496	3.64192	4.28799
mmu-miR-6516-3p	2.54486	1.82576	4.20733	1.60149	2.57279	0	5.14559
mmu-miR-485-3p	3.87944	1.82576	4.20733	5.60522	0.428799	0	0.857598
mmu-miR-126b-3p	2.33913	3.65152	3.36587	0	2.73144	5.46288	0
mmu-miR-211-5p	1.70674	0.912881	4.20733	0	3.53616	3.64192	3.43039
mmu-miR-5616-3p	3.40679	3.65152	3.36587	3.20298	0.91048	1.82096	0
mmu-miR-7030-3p	3.38298	2.73864	4.20733	3.20298	0.91048	1.82096	0
mmu-miR-452-5p	2.19985	0.912881	1.68293	4.00373	2.62568	1.82096	3.43039
mmu-miR-410-3p	2.77105	1.82576	1.68293	4.80447	1.76808	1.82096	1.7152
mmu-miR-380-3p	3.66013	3.65152	2.5244	4.80447	0.428799	0	0.857598
mmu-miR-470-5p	2.00769	2.73864	1.68293	1.60149	2.67856	3.64192	1.7152
mmu-miR-8111	1.41267	0.912881	2.5244	0.800745	3.53616	3.64192	3.43039
mmu-miR-701-5p	2.83224	3.65152	0.841466	4.00373	1.2864	0	2.57279
mmu-miR-376a-3p	3.11273	3.65152	1.68293	4.00373	0.857598	0	1.7152
mmu-miR-3069-3p	1.93293	0.912881	1.68293	3.20298	2.62568	1.82096	3.43039
mmu-miR-7688-5p	2.50414	1.82576	1.68293	4.00373	1.7152	0	3.43039
mmu-miR-881-3p	0.266915	0	0	0.800745	4.9812	9.1048	0.857598
mmu-miR-3064-5p	2.04507	3.65152	1.68293	0.800745	2.19688	1.82096	2.57279
mmu-miR-183-3p	2.59247	3.65152	2.5244	1.60149	1.33928	1.82096	0.857598
mmu-miR-187-5p	1.98054	2.73864	0	3.20298	2.19688	1.82096	2.57279
mmu-miR-6418-3p	2.49391	0.912881	3.36587	3.20298	1.33928	1.82096	0.857598
mmu-miR-103-2-5p	2.52106	0.912881	5.0488	1.60149	1.2864	0	2.57279
mmu-miR-3103-3p	1.88198	0	0.841466	4.80447	2.19688	1.82096	2.57279
mmu-miR-329-3p	3.31846	1.82576	2.5244	5.60522	0	0	0
mmu-let-7a-2-3p	2.73368	0.912881	1.68293	5.60522	0.857598	0	1.7152
mmu-miR-3473d	2.39697	6.39016	0	0.800745	1.33928	1.82096	0.857598
mmu-miR-488-3p	1.42291	1.82576	0.841466	1.60149	2.67856	3.64192	1.7152
mmu-miR-9769-3p	1.40933	1.82576	0	2.40224	2.67856	3.64192	1.7152
mmu-miR-3087-3p	2.26437	1.82576	3.36587	1.60149	1.33928	1.82096	0.857598
mmu-miR-6979-3p	2.26103	2.73864	0.841466	3.20298	1.33928	1.82096	0.857598
mmu-miR-1668	1.38553	0.912881	0.841466	2.40224	2.62568	1.82096	3.43039
mmu-miR-450a-2-3p	1.66602	0.912881	1.68293	2.40224	2.144	0	4.28799
mmu-miR-8094	2.78797	0.912881	5.0488	2.40224	0.428799	0	0.857598
mmu-miR-1198-3p	2.67746	6.39016	0.841466	0.800745	0.428799	0	0.857598
mmu-miR-1943-5p	1.80196	4.5644	0.841466	0	1.7152	0	3.43039
mmu-miR-299a-5p	1.7272	2.73864	0.841466	1.60149	1.82096	3.64192	0
mmu-miR-6541	1.7272	2.73864	0.841466	1.60149	1.82096	3.64192	0
mmu-miR-1191b-5p	0.865271	0.912881	1.68293	0	3.10736	3.64192	2.57279
mmu-miR-7240-5p	1.71363	2.73864	0	2.40224	1.82096	3.64192	0
mmu-miR-6971-3p	2.04507	3.65152	1.68293	0.800745	1.2864	0	2.57279
mmu-miR-125b-5p	1.42291	1.82576	0.841466	1.60149	2.19688	1.82096	2.57279
mmu-miR-7219-5p	2.28818	2.73864	2.5244	1.60149	0.857598	0	1.7152
mmu-miR-3061-5p	2.26437	1.82576	3.36587	1.60149	0.857598	0	1.7152
mmu-miR-147-5p	2.82535	1.82576	5.0488	1.60149	0	0	0
mmu-miR-363-5p	1.91936	0.912881	0.841466	4.00373	1.33928	1.82096	0.857598
mmu-miR-7091-3p	2.08245	4.5644	1.68293	0	0.857598	0	1.7152
mmu-miR-6913-3p	1.7272	2.73864	0.841466	1.60149	1.33928	1.82096	0.857598
mmu-miR-188-3p	1.38887	0	3.36587	0.800745	1.82096	3.64192	0
mmu-miR-331-5p	0.280489	0	0.841466	0	3.48327	1.82096	5.14559
mmu-miR-6948-5p	1.13219	0.912881	1.68293	0.800745	2.19688	1.82096	2.57279
mmu-miR-6538	2.01792	3.65152	0	2.40224	0.857598	0	1.7152
mmu-miR-5100	2.00769	2.73864	1.68293	1.60149	0.857598	0	1.7152
mmu-miR-7051-5p	0.560978	0	1.68293	0	3.00159	0	6.00319
mmu-miR-6951-5p	1.9227	0	3.36587	2.40224	0.91048	1.82096	0
mmu-miR-337-3p	1.90578	0.912881	0	4.80447	0.857598	0	1.7152
mmu-miR-3970	0.584782	0.912881	0.841466	0	2.67856	3.64192	1.7152
mmu-miR-290b-5p	0.547404	0	0.841466	0.800745	2.73144	5.46288	0
mmu-miR-5116	1.47386	2.73864	1.68293	0	1.33928	1.82096	0.857598
mmu-miR-23b-5p	0.560978	0	1.68293	0	2.67856	3.64192	1.7152
mmu-miR-5104	0.560978	0	1.68293	0	2.67856	3.64192	1.7152
mmu-miR-181b-5p	1.44671	2.73864	0	1.60149	1.33928	1.82096	0.857598
mmu-miR-6922-3p	0.838124	0.912881	0	1.60149	2.24976	3.64192	0.857598
mmu-miR-1947-5p	0.865271	0.912881	1.68293	0	2.19688	1.82096	2.57279
mmu-miR-6994-3p	1.43648	1.82576	1.68293	0.800745	1.33928	1.82096	0.857598
mmu-miR-3086-5p	0.571209	0.912881	0	0.800745	2.62568	1.82096	3.43039
mmu-miR-500-5p	2.03149	3.65152	0.841466	1.60149	0.428799	0	0.857598
mmu-miR-6996-5p	1.73054	1.82576	3.36587	0	0.857598	0	1.7152
mmu-miR-1983	2.01103	1.82576	4.20733	0	0.428799	0	0.857598
mmu-miR-1247-3p	0.571209	0.912881	0	0.800745	2.57279	0	5.14559
mmu-miR-181b-2-3p	1.99411	2.73864	0.841466	2.40224	0.428799	0	0.857598
mmu-miR-450a-1-3p	2.27795	1.82576	4.20733	0.800745	0	0	0
mmu-miR-5129-5p	2.27795	1.82576	4.20733	0.800745	0	0	0
mmu-miR-496a-3p	1.66936	0	4.20733	0.800745	0.91048	1.82096	0
mmu-miR-210-5p	1.37195	0.912881	0	3.20298	1.33928	1.82096	0.857598
mmu-miR-3064-3p	1.66936	0	4.20733	0.800745	0.857598	0	1.7152
mmu-miR-6956-3p	0.889076	1.82576	0.841466	0	1.82096	3.64192	0
mmu-miR-1b-3p	0.584782	0.912881	0.841466	0	2.24976	3.64192	0.857598
mmu-miR-1933-5p	1.49766	3.65152	0.841466	0	0.857598	0	1.7152
mmu-miR-8118	0.889076	1.82576	0.841466	0	1.76808	1.82096	1.7152
mmu-miR-7083-5p	1.48409	3.65152	0	0.800745	0.857598	0	1.7152
mmu-miR-7238-5p	0.304294	0.912881	0	0	2.62568	1.82096	3.43039
mmu-miR-6899-3p	0.547404	0	0.841466	0.800745	2.24976	3.64192	0.857598
mmu-miR-5113	0.865271	0.912881	1.68293	0	1.76808	1.82096	1.7152
mmu-miR-6932-3p	0.53383	0	0	1.60149	2.24976	3.64192	0.857598
mmu-miR-693-3p	0.851697	0.912881	0.841466	0.800745	1.76808	1.82096	1.7152
mmu-miR-6975-3p	0.814319	0	0.841466	1.60149	1.82096	3.64192	0
mmu-miR-194-1-3p	1.73054	1.82576	3.36587	0	0.428799	0	0.857598
mmu-miR-669e-5p	1.10838	0	2.5244	0.800745	1.33928	1.82096	0.857598
mmu-miR-1950	1.40933	1.82576	0	2.40224	0.857598	0	1.7152
mmu-miR-1966-3p	1.08123	0	0.841466	2.40224	1.33928	1.82096	0.857598
mmu-miR-190a-3p	1.38553	0.912881	0.841466	2.40224	0.857598	0	1.7152
mmu-miR-6964-5p	1.34815	0	0.841466	3.20298	0.91048	1.82096	0
mmu-miR-7118-3p	1.9465	0.912881	2.5244	2.40224	0	0	0
mmu-miR-7669-5p	1.9465	0.912881	2.5244	2.40224	0	0	0
mmu-miR-7078-3p	1.08123	0	0.841466	2.40224	1.2864	0	2.57279
mmu-miR-877-3p	0.584782	0.912881	0.841466	0	1.82096	3.64192	0
mmu-miR-497a-3p	0	0	0	0	2.67856	3.64192	1.7152
mmu-miR-7116-3p	1.15599	1.82576	0.841466	0.800745	0.91048	1.82096	0
mmu-miR-540-5p	0.280489	0	0.841466	0	2.19688	1.82096	2.57279
mmu-miR-7048-3p	1.16956	1.82576	1.68293	0	0.857598	0	1.7152
mmu-miR-208b-3p	1.44671	2.73864	0	1.60149	0.428799	0	0.857598
mmu-miR-708-3p	0.266915	0	0	0.800745	2.19688	1.82096	2.57279
mmu-miR-6934-5p	1.11861	0.912881	0.841466	1.60149	0.91048	1.82096	0
mmu-miR-3964	1.43648	1.82576	1.68293	0.800745	0.428799	0	0.857598
mmu-miR-6900-3p	1.42291	1.82576	0.841466	1.60149	0.428799	0	0.857598
mmu-miR-504-5p	1.41267	0.912881	2.5244	0.800745	0.428799	0	0.857598
mmu-miR-493-5p	1.40933	1.82576	0	2.40224	0.428799	0	0.857598
mmu-miR-3962	1.11861	0.912881	0.841466	1.60149	0.857598	0	1.7152
mmu-miR-7013-3p	1.08123	0	0.841466	2.40224	0.91048	1.82096	0
mmu-miR-582-3p	0.53383	0	0	1.60149	1.7152	0	3.43039
mmu-miR-1306-3p	1.10504	0.912881	0	2.40224	0.857598	0	1.7152
mmu-miR-380-5p	1.38553	0.912881	0.841466	2.40224	0.428799	0	0.857598
mmu-miR-216a-5p	1.60149	0	0	4.80447	0	0	0
mmu-miR-6944-3p	0.912881	2.73864	0	0	0.91048	1.82096	0
mmu-miR-190b-3p	0	0	0	0	2.24976	3.64192	0.857598
mmu-miR-694	1.49766	3.65152	0.841466	0	0	0	0
mmu-miR-7646-5p	1.49766	3.65152	0.841466	0	0	0	0
mmu-miR-6952-5p	1.48409	3.65152	0	0.800745	0	0	0
mmu-miR-127-5p	0.304294	0.912881	0	0	1.76808	1.82096	1.7152
mmu-miR-1943-3p	0.875502	1.82576	0	0.800745	0.91048	1.82096	0
mmu-miR-871-5p	0.865271	0.912881	1.68293	0	0.91048	1.82096	0
mmu-miR-7226-3p	0	0	0	0	2.19688	1.82096	2.57279
mmu-miR-3097-3p	1.46028	2.73864	0.841466	0.800745	0	0	0
mmu-miR-7084-5p	0.851697	0.912881	0.841466	0.800745	0.91048	1.82096	0
mmu-miR-7088-3p	0.851697	0.912881	0.841466	0.800745	0.91048	1.82096	0
mmu-miR-673-5p	1.44671	2.73864	0	1.60149	0	0	0
mmu-miR-296-5p	0.584782	0.912881	0.841466	0	1.2864	0	2.57279
mmu-miR-6904-3p	0.584782	0.912881	0.841466	0	1.2864	0	2.57279
mmu-miR-3082-5p	1.43648	1.82576	1.68293	0.800745	0	0	0
mmu-miR-6902-3p	1.14576	0.912881	2.5244	0	0.428799	0	0.857598
mmu-miR-3058-3p	0.53383	0	0	1.60149	1.33928	1.82096	0.857598
mmu-miR-185-3p	0.280489	0	0.841466	0	1.7152	0	3.43039
mmu-miR-487b-3p	0.814319	0	0.841466	1.60149	0.91048	1.82096	0
mmu-miR-7a-5p	1.11861	0.912881	0.841466	1.60149	0.428799	0	0.857598
mmu-miR-3473g	1.40244	0	4.20733	0	0	0	0
mmu-miR-1191a	0.53383	0	0	1.60149	1.2864	0	2.57279
mmu-miR-6983-5p	1.38887	0	3.36587	0.800745	0	0	0
mmu-miR-490-5p	0.814319	0	0.841466	1.60149	0.857598	0	1.7152
mmu-miR-883a-3p	0.814319	0	0.841466	1.60149	0.857598	0	1.7152
mmu-miR-7070-3p	1.38553	0.912881	0.841466	2.40224	0	0	0
mmu-miR-1930-5p	0.800745	0	0	2.40224	0.857598	0	1.7152
mmu-miR-1934-5p	0.800745	0	0	2.40224	0.857598	0	1.7152
mmu-miR-6952-3p	1.08123	0	0.841466	2.40224	0.428799	0	0.857598
mmu-miR-323-3p	1.34815	0	0.841466	3.20298	0	0	0
mmu-miR-6960-5p	0.912881	2.73864	0	0	0.428799	0	0.857598
mmu-miR-3091-3p	0.304294	0.912881	0	0	1.33928	1.82096	0.857598
mmu-miR-7236-3p	0.304294	0.912881	0	0	1.33928	1.82096	0.857598
mmu-miR-6968-3p	0	0	0	0	1.76808	1.82096	1.7152
mmu-miR-7664-3p	0	0	0	0	1.76808	1.82096	1.7152
mmu-miR-28b	0.571209	0.912881	0	0.800745	0.91048	1.82096	0
mmu-miR-7041-3p	0.571209	0.912881	0	0.800745	0.91048	1.82096	0
mmu-miR-6986-5p	0.889076	1.82576	0.841466	0	0.428799	0	0.857598
mmu-miR-6985-3p	1.16956	1.82576	1.68293	0	0	0	0
mmu-miR-141-5p	0.560978	0	1.68293	0	0.91048	1.82096	0
mmu-miR-1960	0.875502	1.82576	0	0.800745	0.428799	0	0.857598
mmu-miR-6948-3p	0.875502	1.82576	0	0.800745	0.428799	0	0.857598
mmu-miR-3094-3p	0.266915	0	0	0.800745	1.33928	1.82096	0.857598
mmu-miR-5626-3p	1.14576	0.912881	2.5244	0	0	0	0
mmu-miR-7235-3p	1.14242	1.82576	0	1.60149	0	0	0
mmu-miR-296-3p	0.53383	0	0	1.60149	0.91048	1.82096	0
mmu-miR-7673-5p	1.11861	0.912881	0.841466	1.60149	0	0	0
mmu-miR-3073a-5p	0.827893	0	1.68293	0.800745	0.428799	0	0.857598
mmu-miR-6993-3p	0.814319	0	0.841466	1.60149	0.428799	0	0.857598
mmu-miR-1941-3p	1.09481	0	1.68293	1.60149	0	0	0
mmu-miR-1949	1.09481	0	1.68293	1.60149	0	0	0
mmu-miR-6928-3p	1.09481	0	1.68293	1.60149	0	0	0
mmu-miR-7015-5p	0.912881	2.73864	0	0	0	0	0
mmu-miR-3066-3p	0.304294	0.912881	0	0	0.91048	1.82096	0
mmu-miR-10b-3p	0.608587	1.82576	0	0	0.428799	0	0.857598
mmu-miR-218-5p	0.608587	1.82576	0	0	0.428799	0	0.857598
mmu-miR-702-3p	0.608587	1.82576	0	0	0.428799	0	0.857598
mmu-miR-7071-3p	0.608587	1.82576	0	0	0.428799	0	0.857598
mmu-miR-295-5p	0	0	0	0	1.33928	1.82096	0.857598
mmu-miR-669h-5p	0	0	0	0	1.33928	1.82096	0.857598
mmu-miR-433-3p	0.889076	1.82576	0.841466	0	0	0	0
mmu-miR-5132-3p	0.889076	1.82576	0.841466	0	0	0	0
mmu-miR-6966-5p	0.889076	1.82576	0.841466	0	0	0	0
mmu-miR-7027-3p	0.889076	1.82576	0.841466	0	0	0	0
mmu-miR-128-1-5p	0.280489	0	0.841466	0	0.91048	1.82096	0
mmu-miR-5126	0.280489	0	0.841466	0	0.91048	1.82096	0
mmu-miR-153-3p	0.266915	0	0	0.800745	0.91048	1.82096	0
mmu-miR-1964-5p	0.266915	0	0	0.800745	0.91048	1.82096	0
mmu-miR-6917-3p	0.266915	0	0	0.800745	0.91048	1.82096	0
mmu-miR-3100-3p	0.584782	0.912881	0.841466	0	0.428799	0	0.857598
mmu-miR-6919-5p	0.584782	0.912881	0.841466	0	0.428799	0	0.857598
mmu-miR-1945	0.865271	0.912881	1.68293	0	0	0	0
mmu-miR-369-5p	0	0	0	0	1.2864	0	2.57279
mmu-miR-6935-5p	0	0	0	0	1.2864	0	2.57279
mmu-miR-1932	0.571209	0.912881	0	0.800745	0.428799	0	0.857598
mmu-miR-3058-5p	0.571209	0.912881	0	0.800745	0.428799	0	0.857598
mmu-miR-6946-5p	0.280489	0	0.841466	0	0.857598	0	1.7152
mmu-miR-6990-5p	0.280489	0	0.841466	0	0.857598	0	1.7152
mmu-miR-7072-3p	0.851697	0.912881	0.841466	0.800745	0	0	0
mmu-miR-1934-3p	0.560978	0	1.68293	0	0.428799	0	0.857598
mmu-miR-3097-5p	0.560978	0	1.68293	0	0.428799	0	0.857598
mmu-miR-7079-3p	0.560978	0	1.68293	0	0.428799	0	0.857598
mmu-miR-6914-3p	0.841466	0	2.5244	0	0	0	0
mmu-miR-7213-5p	0.841466	0	2.5244	0	0	0	0
mmu-miR-1306-5p	0.266915	0	0	0.800745	0.857598	0	1.7152
mmu-miR-7046-3p	0.266915	0	0	0.800745	0.857598	0	1.7152
mmu-miR-320-5p	0.838124	0.912881	0	1.60149	0	0	0
mmu-miR-7063-5p	0.547404	0	0.841466	0.800745	0.428799	0	0.857598
mmu-miR-7081-3p	0.827893	0	1.68293	0.800745	0	0	0
mmu-miR-182-3p	0.53383	0	0	1.60149	0.428799	0	0.857598
mmu-miR-873a-5p	0.53383	0	0	1.60149	0.428799	0	0.857598
mmu-miR-491-3p	0.814319	0	0.841466	1.60149	0	0	0
mmu-miR-7091-5p	0.814319	0	0.841466	1.60149	0	0	0
mmu-miR-292b-3p	0.800745	0	0	2.40224	0	0	0
mmu-miR-1903	0.608587	1.82576	0	0	0	0	0
mmu-miR-3090-3p	0.608587	1.82576	0	0	0	0	0
mmu-miR-3572-5p	0.608587	1.82576	0	0	0	0	0
mmu-miR-540-3p	0.608587	1.82576	0	0	0	0	0
mmu-miR-5619-3p	0.608587	1.82576	0	0	0	0	0
mmu-miR-666-3p	0.608587	1.82576	0	0	0	0	0
mmu-miR-7083-3p	0.608587	1.82576	0	0	0	0	0
mmu-miR-7655-3p	0.608587	1.82576	0	0	0	0	0
mmu-miR-3083-5p	0	0	0	0	0.91048	1.82096	0
mmu-miR-6915-3p	0	0	0	0	0.91048	1.82096	0
mmu-miR-6986-3p	0	0	0	0	0.91048	1.82096	0
mmu-miR-7019-3p	0	0	0	0	0.91048	1.82096	0
mmu-miR-7021-3p	0	0	0	0	0.91048	1.82096	0
mmu-miR-7031-3p	0	0	0	0	0.91048	1.82096	0
mmu-miR-7061-5p	0	0	0	0	0.91048	1.82096	0
mmu-miR-7069-3p	0	0	0	0	0.91048	1.82096	0
mmu-miR-7092-5p	0	0	0	0	0.91048	1.82096	0
mmu-miR-7240-3p	0	0	0	0	0.91048	1.82096	0
mmu-miR-743b-3p	0	0	0	0	0.91048	1.82096	0
mmu-miR-8093	0	0	0	0	0.91048	1.82096	0
mmu-miR-21b	0.584782	0.912881	0.841466	0	0	0	0
mmu-miR-421-5p	0.584782	0.912881	0.841466	0	0	0	0
mmu-miR-5122	0.584782	0.912881	0.841466	0	0	0	0
mmu-miR-6976-3p	0.584782	0.912881	0.841466	0	0	0	0
mmu-miR-7020-3p	0.584782	0.912881	0.841466	0	0	0	0
mmu-miR-7041-5p	0.584782	0.912881	0.841466	0	0	0	0
mmu-miR-377-3p	0	0	0	0	0.857598	0	1.7152
mmu-miR-6995-5p	0	0	0	0	0.857598	0	1.7152
mmu-miR-7016-3p	0	0	0	0	0.857598	0	1.7152
mmu-miR-7032-3p	0	0	0	0	0.857598	0	1.7152
mmu-miR-193b-5p	0.571209	0.912881	0	0.800745	0	0	0
mmu-miR-1955-5p	0.571209	0.912881	0	0.800745	0	0	0
mmu-miR-3109-3p	0.571209	0.912881	0	0.800745	0	0	0
mmu-miR-6942-5p	0.571209	0.912881	0	0.800745	0	0	0
mmu-miR-135a-1-3p	0.560978	0	1.68293	0	0	0	0
mmu-miR-3474	0.560978	0	1.68293	0	0	0	0
mmu-miR-6918-5p	0.560978	0	1.68293	0	0	0	0
mmu-miR-6961-5p	0.560978	0	1.68293	0	0	0	0
mmu-miR-7008-3p	0.560978	0	1.68293	0	0	0	0
mmu-miR-701-3p	0.560978	0	1.68293	0	0	0	0
mmu-miR-7085-3p	0.560978	0	1.68293	0	0	0	0
mmu-miR-7093-5p	0.560978	0	1.68293	0	0	0	0
mmu-miR-7657-5p	0.560978	0	1.68293	0	0	0	0
mmu-miR-8098	0.560978	0	1.68293	0	0	0	0
mmu-miR-8108	0.560978	0	1.68293	0	0	0	0
mmu-miR-875-5p	0.560978	0	1.68293	0	0	0	0
mmu-miR-935	0.560978	0	1.68293	0	0	0	0
mmu-miR-3069-5p	0.547404	0	0.841466	0.800745	0	0	0
mmu-miR-494-3p	0.547404	0	0.841466	0.800745	0	0	0
mmu-miR-5709-3p	0.547404	0	0.841466	0.800745	0	0	0
mmu-miR-6929-3p	0.547404	0	0.841466	0.800745	0	0	0
mmu-miR-6937-3p	0.547404	0	0.841466	0.800745	0	0	0
mmu-miR-6984-3p	0.547404	0	0.841466	0.800745	0	0	0
mmu-miR-106a-3p	0.53383	0	0	1.60149	0	0	0
mmu-miR-204-5p	0.53383	0	0	1.60149	0	0	0
mmu-miR-383-5p	0.53383	0	0	1.60149	0	0	0
mmu-miR-6933-5p	0.53383	0	0	1.60149	0	0	0
mmu-miR-7042-3p	0.53383	0	0	1.60149	0	0	0
mmu-miR-7057-3p	0.53383	0	0	1.60149	0	0	0
mmu-miR-7074-3p	0.53383	0	0	1.60149	0	0	0
mmu-miR-7237-3p	0.53383	0	0	1.60149	0	0	0
mmu-miR-7238-3p	0.53383	0	0	1.60149	0	0	0
red labelling	AE-specific miRNAs
green labelling	CTR-specific miRNAs
