# Supplementary material for: Regulation of hepatic microRNAs in response to early stage Echinococcus multilocularis egg infection in C57BL/6 mice
Source: PLoS Negl Trop Dis. 2020 May 22;14(5):e0007640. doi: 10.1371/journal.pntd.0007640 (PMC7244097; doi:10.1371/journal.pntd.0007640)
Supplement: S4 Table — (XLSX) [file pntd.0007640.s004.xlsx]

## Sheet: up-and-downregulated miRNAs
19-down-regulated miRNAs
miRBase ID	miRBase Accession
mmu-miR-148a-3p	MIMAT0000516
mmu-miR-101a-3p	MIMAT0000133
mmu-miR-148b-3p	MIMAT0000580
mmu-miR-148a-5p	MIMAT0004617
mmu-miR-92a-3p	MIMAT0000539
mmu-miR-143-3p	MIMAT0000247
mmu-miR-101b-3p	MIMAT0000616
mmu-miR-340-5p	MIMAT0004651
mmu-miR-451a	MIMAT0001632
mmu-let-7i-5p	MIMAT0000122
mmu-miR-378a-3p	MIMAT0003151
mmu-miR-30a-3p	MIMAT0000129
mmu-miR-130a-3p	MIMAT0000141
mmu-miR-27b-3p	MIMAT0000126
mmu-miR-22-3p	MIMAT0000531
mmu-miR-126a-5p	MIMAT0000137
mmu-miR-152-3p	MIMAT0000162
mmu-miR-15a-5p	MIMAT0000526
mmu-miR-30a-5p	MIMAT0000128
9-up-regulated miRNAs
miRBase ID	miRBase Accession
mmu-mir-21a-5p	MIMAT0000530
mmu-mir-301a-3p	MIMAT0000379
mmu-let-7d-3p	MIMAT0000384
mmu-mir-23a-3p	MIMAT0000532
mmu-mir-28a-5p	MIMAT0000653
mmu-mir-106b-5p	MIMAT0000386
mmu-mir-23b-3p	MIMAT0000125
mmu-mir-122-5p	MIMAT0000246
mmu-mir-1839-5p	MIMAT0009456

## Sheet: reactome_KEGG_19 miR DownReg
Reactome pathways _19 down-regulated miRNAs (30)
VEGFA-VEGFR2 Pathway	Axon guidance	Developmental Biology	Signaling by VEGF	Fc epsilon receptor (FCERI) signaling	HC-related events triggered by IGF1R	GRB2 events in EGFR signaling	SHC1 events in EGFR signaling	NCAM signaling for neurite out-growth	Signaling by PDGF	Downstream signaling of activated FGFR1	Downstream signaling of activated FGFR2	Downstream signaling of activated FGFR3	Downstream signaling of activated FGFR4	GRB2 events in ERBB2 signaling	Activation of BAD and translocation to mitochondria	Downstream signal transduction	Signaling by EGFR	Transcriptional activity of SMAD2/SMAD3:SMAD4 heterotrimer	Activation of BH3-only proteins	Signaling by BMP	SOS-mediated signalling	RAF/MAP kinase cascade	SHC1 events in ERBB2 signaling	SHC1 events in ERBB4 signaling	Signaling by FGFR1	Signaling by FGFR	Signaling by FGFR2	Signaling by FGFR3	Signaling by FGFR4
Mapkap1	Ncan	Ncan	Mapkap1	Mapkap1	Cdc25c	Cdc25c	Cdc25c	Ncan	Mapkap1	Mapkap1	Mapkap1	Mapkap1	Mapkap1	Cdc25c	Bcl-2	Mapkap1	Mapkap1	Ccnt2	Bcl-2	Bmpr1a	Cdc25c	Cdc25c	Cdc25c	Cdc25c	Mapkap1	Mapkap1	Mapkap1	Mapkap1	Mapkap1
Cdc25c	Ephb4	Ephb4	Cdc25c	Cdc25c	Mapk1	Mapk1	Mapk1	Spnb3	Cdc25c	Cdc25c	Cdc25c	Cdc25c	Cdc25c	Mapk1	Akt1	Cdc25c	Cdc25c	Cdk9	Akt1	Fstl1	Mapk1	Mapk1	Mapk1	Mapk1	Cdc25c	Cdc25c	Cdc25c	Cdc25c	Cdc25c
Itgav	Spnb3	Spnb3	Itgav	Fgf2	Igf1	Egfr	Egfr	Cdc25c	Fgf2	Fgf2	Fgf2	Fgf2	Fgf2	Hbegf	Bcl2	Fgf2	Fgf2	Rnf111	Bcl2	Grem2	Kras	Kras	Hbegf	Hbegf	Fgf2	Fgf2	Fgf2	Fgf2	Fgf2
Itgb3	Mthfs	Mthfs	Itgb3	Mdm2	Kras	Kras	Kras	Creb1	Mdm2	Mdm2	Mdm2	Mdm2	Mdm2	Egfr	Ywhae	Mdm2	Mdm2	Ncor1	Dynll2	Ski	Sos1	Mapk3	Egfr	Kras	Mdm2	Mdm2	Mdm2	Mdm2	Mdm2
4921505C17Rik	Cdc25c	Cdc25c	4921505C17Rik	Pctk2	Sos1	Sos1	Sos1	Agrn	Pctk2	Pctk2	Pctk2	Pctk2	Pctk2	Kras	Ppp3r1	Pctk2	Pctk2	Ski	Ywhae	Smad4	Mapk3	Raf1	Kras	Sos1	Pctk2	Pctk2	Pctk2	Pctk2	Pctk2
Akt1	Itgav	Itgav	Akt1	4921505C17Rik	Mapk3	Mapk3	Mapk3	Cacnb2	4921505C17Rik	4921505C17Rik	4921505C17Rik	4921505C17Rik	4921505C17Rik	Sos1	Ywhag	4921505C17Rik	4921505C17Rik	Smad4	Ppp3r1	Smad9	Raf1	Ywhab	Sos1	Mapk3	4921505C17Rik	4921505C17Rik	4921505C17Rik	4921505C17Rik	4921505C17Rik
Baiap2	Itgb3	Itgb3	Baiap2	Creb1	Raf1	Raf1	Raf1	Mapk1	Creb1	Creb1	Creb1	Creb1	Creb1	Mapk3	Ywhab	Creb1	Creb1	Tgif1	Ywhag	Smad7	Ywhab		Mapk3	Raf1	Creb1	Creb1	Creb1	Creb1	Creb1
Cav1	Creb1	Creb1	Cav1	Akt1	Igf1r	Ywhab	Ywhab	Col4a1	Akt1	Akt1	Akt1	Akt1	Akt1	Raf1	Ywha	Akt1	Adam10	Trim33	Ywhab	Smad5			Raf1	Ywhab	Akt1	Akt1	Akt1	Akt1	Akt1
Mapk1	Abl2	Abl2	Mapk1	Ppp3cb	Ywhab			Col9a3	Camk4	Camk4	Camk4	Camk4	Camk4	Ywhab		Camk4	Akt1	Smad7	Ywha	Smad			Ywha		Camk4	Camk4	Camk4	Camk4	Camk4
Cdc42	Ablim1	Ablim1	Cdc42	Mapk1				Kras	Mapk1	Mapk1	Mapk1	Mapk1	Mapk1			Mapk1	Camk4	Skil							Mapk1	Mapk1	Mapk1	Mapk1	Mapk1
Crk	Actr2	Actr2	Crk	Hbegf				Sos1	Col4a1	Hbegf	Hbegf	Hbegf	Hbegf			Crk	Mapk1	Smad2							Hbegf	Hbegf	Hbegf	Hbegf	Hbegf
Ctnnd1	Adam10	Acvr1b	Ctnnd1	Nfatc1				Mapk3	Col9a3	Itpr1	Itpr1	Itpr1	Itpr1			Hbegf	Cdc42	Smad3							Itpr1	Itpr1	Itpr1	Itpr1	Itpr1
Cyfip1	Agrn	Adam10	Cyfip1	Nfatc3				Raf1	Crk	Egfr	Egfr	Egfr	Egfr			Itpr1	Hbegf								Egfr	Egfr	Egfr	Egfr	Egfr
Itpr1	Dpysl3	Agrn	Itpr1	Ikbkg				Sptbn2	Hbegf	Kras	Kras	Kras	Kras			Egfr	Itpr1								Kras	Kras	Kras	Kras	Kras
Kras	Arpc5	Akt1	Kras	Itpr1				Prnp	Itpr1	Sos1	Sos1	Sos1	Sos1			Kras	Egfr								Sos1	Sos1	Sos1	Sos1	Sos1
Mapk3	Itsn1	Dpysl3	Mapk3	Egfr				Ywhab	Egfr	Prkar1a	Prkar1a	Prkar1a	Prkar1a			Sos1	Kras								Prkar1a	Prkar1a	Prkar1a	Prkar1a	Prkar1a
Mapkapk3	Epha4	Arpc5	Mapkapk3	Kras					Kras	Prkar2a	Prkar2a	Prkar2a	Prkar2a			Prkar1a	Sos1								Prkar2a	Prkar2a	Prkar2a	Prkar2a	Prkar2a
Raf1	Chl1	Itsn1	Raf1	Sos1					Sos1	Mapk3	Mapk3	Mapk3	Mapk3			Prkar2a	Prkar1a								Mapk3	Mapk3	Mapk3	Mapk3	Mapk3
Rictor	Cacnb2	Epha4	Rictor	Map2k4					Plat	Pdgfra	Pdgfra	Pdgfra	Pdgfra			Mapk3	Prkar2a								Pdgfra	Pdgfra	Pdgfra	Pdgfra	Pdgfra
Vegfa	Mapk1	Chl1	Vegfa	Map3k1					Prkar1a	Raf1	Raf1	Raf1	Raf1			Pdgfra	Mapk3								Raf1	Raf1	Raf1	Raf1	Raf1
Pak2	Cdc42	Cacnb2	Pak2	Mapk3					Prkar2a	Rictor	Rictor	Rictor	Rictor			Raf1	Pdgfra								Rictor	Rictor	Rictor	Rictor	Rictor
Pik3r1	Cntnap1	Mapk1	Pik3r1	Pdgfra					Mapk3	Pik3r1	Pik3r1	Pik3r1	Pik3r1			Rictor	Raf1								Pik3r1	Pik3r1	Pik3r1	Pik3r1	Pik3r1
Mtor	Col4a1	Cdc42	Mtor	Raf1					Pdgfra	Prkce	Prkce	Prkce	Prkce			Pik3r1	Rictor								Prkce	Prkce	Prkce	Prkce	Prkce
Ywhab	Col9a3	Cebpa	Ywhab	Rictor					Raf1	Mtor	Mtor	Mtor	Mtor			Prkce	Pik3r1								Mtor	Mtor	Mtor	Mtor	Mtor
Rock1	Robo1	Cntnap1	Rock1	Ube2n					Rictor	Ywha	Ywha	Ywha	Ywha			Mtor	Prkce									Ywha	Ywhab	Ywha	Ywha
	Neo1	Col4a1		Pak2					Pik3r1							Ywhab	Mtor
	Dcc	Col9a3		Pik3r1					Prkce								Ywhab
	Dcx	Robo1		Ppp3r1					Spp1								Stam
	Efna2	Neo1		Map3k7					Mtor
	Egfr	Dcc		Mtor					Ywhab
	Epha7	Dcx		Ywhab
	Kras	Insm1
	Pitpna	Efna2
	Sos1	Egfr
	Plxnd1	Epha7
	Mapk3	Kras
	Raf1	Pitpna
	Myh10	Sos1
	Grin1	Plxnd1
	Sema3a	Pparg
	Sema5a	Mapk3
	Sema6d	Raf1
	Trpc3	Myh10
	Sptbn2	Neurod1
	Pak2	Grin1
	Yes1	Sema3a
	Prnp	Sema5a
	Ywhab	Sema6d
	Rock1	Trpc3
		Spag9
		Sptbn2
		Pak2
		Yes1
		Prnp
		Med13
		Med14
		Smad4
		Ywhab
		Smad2
		Rock1
		Smad3
	signaling pathways activated by growth factor receptors
Red labelling	common genes
KEGG pathways_19 down-regulated miRNAs (30)
Pathways in cancer	Chronic myeloid leukemia	Signaling pathways regulating pluripotency of stem cells	Prostate cancer	Colorectal cancer	Pancreatic cancer	Hepatitis B	Proteoglycans in cancer	Renal cell carcinoma	Glioma	MAPK signaling pathway	Oxytocin signaling pathway	ErbB signaling pathway	Acute myeloid leukemia	Transcriptional misregulation in cancer	HIF-1 signaling pathway	Small cell lung cancer	Melanoma	Axon guidance	Endometrial cancer	Adherens junction	Estrogen signaling pathway	VEGF signaling pathway	FoxO signaling pathway	mTOR signaling pathway	Bladder cancer	TGF-beta signaling pathway	HTLV-I infection	Progesterone-mediated oocyte maturation	Dorso-ventral axis formation
Wnt11	Mdm2	Wnt11	Creb5	Bcl-2	Akt1	Ccna2	Wnt11	Pctk2	Mdm2	Slit3	Slit3	Abl2	Sele	Six4	Bcl-2	Bcl-2	Fgf2	Ephb4	Akt1	Baiap2	Creb5	Cox-2	Mdm2	4921505C17Rik	Mdm2	Acvr1b	Wnt11	Ccna2	Cpeb1
Csf1	Hdac2	Myst3	Bcl-2	Akt1	Akt3	Creb5	Itgav	Hif1a	Pctk2	Mapk8	Cox-2	Akt1	Akt1	Utx	Serpine1	Itgav	Mdm2	Mthfs	Akt3	Mapk1	Creb1	Akt1	Akt1	Hif1a	Dapk1	Id2	Anapc11	Cpeb1	Ets1
Lpar3	Akt1	Lifr	Mdm2	Akt3	Bcl2l1	Bcl-2	Itgb3	Akt1	Akt1	Map3k12	Cacnb2	Akt3	Akt3	Mdm2	Hif1a	Cox-2	Pctk2	Ablim1	Apc2	Cdc42	Akt1	Akt3	Akt3	Akt1	Mapk1	Bmpr1a	H2-T23	Anapc11	Mapk1
Bcl-2	Akt3	Acvr1b	Pctk2	Apc2	Mapk1	Creb1	Mdm2	Akt3	Akt3	Fgf2	Ppp1r12c	Camk2a	Mapk1	Sele	Akt1	Akt1	Akt1	Epha4	Mapk1	Ctnnd1	Akt3	Ppp3cb	Mapk1	Akt3	Ccnd1	Mapk1	Pctk2	Cdc25c	Cpeb2
Fgf2	Bcl2l1	Akt1	Creb1	Appl1	Ccnd1	Akt1	Hif1a	Arnt	Camk2a	Pctk2	Camk2a	Cblb	Ccnd1	Hdac2	Akt3	Akt3	Akt3	Ppp3cb	Ccnd1	Egfr	Atf2	Mapk1	Ccnd1	Cab39	Hbegf	Mapk3	Sele	Akt1	Egfr
Itgav	Cblb	Akt3	Akt1	Bcl2	Cdc42	Akt3	Akt1	Arnt2	Mapk1	Akt1	Camk4	Mapk1	Cebpa	Aff1	Aldoa	Bcl2	Mapk1	Mapk1	Egfr	Mapk3	Mapk1	Cdc42	Csnk1e	Mapk1	E2f3	Tgfbr2	Creb1	Akt3	Kras
Mdm2	Mapk1	Id2	Akt3	Mapk1	Ikbkg	Ifnar1	Akt3	Ets1	Ccnd1	Akt3	Ppp3cb	Crk	Runx1	Id2	Angpt1	Bcl2l1	Ccnd1	Cdc42	Elk1	Tgfbr2	Gnai3	Kras	Igf1	Igf1	Egfr	Myc	Akt1	Mapk1	Sos1
Pctk2	Ccnd1	Apc2	Bcl2	Ccnd1	E2f3	Atf2	Ank2	Mapk1	Igf1	Atf2	Mapk1	Hbegf	Ikbkg	Arnt2	Arnt	Ccnd1	Igf1	Gnai3	Kras	Igf1r	Hbegf	Pik3r3	Sirt1	Pik3r3	Kras	Inhba	Akt3	Cdc27	Mapk3
Cox-2	Crk	Bmpr1a	Mapk1	Dcc	Egfr	Bcl2	Ank3	Cdc42	E2f3	Bdnf	Ccnd1	Egfr	Kras	Kmt2a	Bcl2	Ccne2	E2f3	Robo1	Pik3r3	Yes1	Itpr1	Mapk3	Egfr	Prkaa1	Mapk3	Tgfbr1	Apc2	Gnai3	Spire
Ret	Runx1	Mapk1	Ccnd1	Kras	Kras	Mapk1	Ppp1r12c	Crk	Egfr	Cacnb2	Gnai3	Elk1	Pik3r3	Bcl2l1	Camk2a	Col4a1	Egfr	Cxcl12	Sos1	Snai1	Egfr	Mapkapk3	Kras	Mapk3	Raf1	Smad4	Atf2	Cpeb2
Sele	Ikbkg	Igf1	Ccne2	Pik3r3	Pik3r3	Ccnd1	Camk2a	Egln2	Kras	Ppp3cb	Nfatc1	Kras	Sos1	Bmp2k	Mapk1	Ikbkg	Kras	Nfatc3	Mapk3	Tgfbr1	Kcnj6	Raf1	Pik3r3	Rictor	Myc	Tgif1	Ets1	Igf1
Hdac2	E2f3	Kat6a	Igf1	Mapk3	Mapk3	Ccne2	Cav1	Kras	Pik3r3	Mapk1	Nfatc3	Pik3r3	Mapk3	Ccnt2	Igf1	E2f3	Pik3r3	Dcc	Raf1	Map3k7	Kras	Vegfa	Sos1	Vegfa	Vegfa	Smad9	Bcl2l1	Kras
Hif1a	Kras	Kras	Ikbkg	Raf1	Raf1	Nfatc1	Cblb	Pik3r3	Sos1	Ptprr	Itpr1	Sos1	Raf1	Cdk9	Egfr	Pik3r3	Mapk3	Efna2	Myc	Smad4	Pik3r3	Pik3r1	Stk4	Pik3r1		Smad7	Ppp3cb	Pik3r3
Dapk1	Pik3r3	Pik3r3	E2f3	Tgfbr2	Tgfbr2	Nfatc3	Mapk1	Sos1	Mapk3	Cdc42	Egfr	Map2k4	Myc	Cebpa	Egln2	Max	Pdgfra	Epha7	Pik3r1	Pvrl1	Sos1	Ppp3r1	Prkaa1	Rragc		Smad2	H2-D1	Mapk3
Akt1	Sos1	Mapk3	Egfr	Myc	Vegfa	Ikbkg	Ccnd1	Mapk3	Pdgfra	Crk	Kcnj2	Mapk3	Pik3r1	Runx1	Eno2	Myc	Raf1	Kras		Wasf3	Gnas	Ptgs2	Mapk3	Mto		Smad5	Ccnd1	Raf1
Akt3	Mapk3	Fzd6	Kras	Pik3r1	Pik3r1	E2f3	Cdc42	Raf1	Raf1	Nfatc1	Elk1	Raf1	Mto	Ddx5	Pik3r3	Xiap	Igf1r	Mapk3		Smad2	Mapk3		Raf1			Rock1	Cdc27	Igf1r
Apc2	Raf1	Raf1	Pik3r3	Tgfbr1	Tgfbr1	Elk1	Hbegf	Vegfa	Igf1r	Nfatc3	Kcnj6	Nrg3		Igf1	Mapk3	Pik3r1	Pik3r1	Sema3d		Smad	Raf1		Tgfbr2			Smad3	Nfatc1	Pik3r1
Appl1	Tgfbr2	Myc	Sos1	Smad4	Smad4	Kras	Ddx5	Pak2	Pik3r1	Ntrk2	Kras	Myc		Pbx3	Igf1r	Ptgs2		Sema3a			Gnaq		Plk2			Smad	Nfatc3	Pg
Arnt	Myc	Inhba	Mapk3	Smad2	Smad2	Pik3r3	Igf1	Pik3r1	Mto	Ikbkg	Pik3r3	Pak2		Ncor1	Vegfa	Traf		Sema5a			Kcnj3		Igf1r				Ikbkg
Arnt2	Pik3r1	Igf1r	Pdgfra	Smad3	Smad3	Stat2	Itpr1	Vh		Dusp1	Gnas	Pik3r1		Plat	Pik3r1			Sema6d			Pik3r		Pik3r1				E2f3
Ednrb	Tgfbr1	Pcgf3	Raf1	Raf1		Map2k4	Egfr			Egfr	Prkaa1	Mto		Pparg	Mtor			Pak2					Tgfbr1				Elk1
Bcl2	Smad4	Pik3r1	Igf1r	Igf1r		Map3k1	Elk1			Elk1	Mapk3			Max	Vh			Ppp3r1					Smad4				Kras
Bcl2l1	Smad	Smad4	Pik3r1	Pik3r1		Mapk3	Kras			Kras	Raf1			Tgfbr2				Robo2					Smad2				Pik3r3
Cblb		Smad9	Mto	Mto		Raf1	Pik3r3			Sos1	Gnaq			Golph3				Rock1					Smad				Map2k4
Mapk1		Skil				Myc	Sos1			Stk4	Kcnj3			Myc													Map3k1
Ccnd1		Tbx3				Pik3r1	Flna			Flna	Pik3r1			Tspan7													Pdgfra
Ccne2		Smad2				Tgfbr1	Mapk3			Map2k4	Ppp3r1			Igf1r													Fzd6
Cdc42		Smad5				Smad4	Fzd6			Map3k1	Ptgs2			Igfbp3													Tgfbr2
Cebpa		Smad3				Tbk1	Raf1			Map3k2	Mef2c			Kdm6a													Myc
Gnai3		Smad1				Ywhab	Myc			Mapk3	Rock			Mef2c													Xiap
Col4a1		Wnt3				Ywha	Igf1r			Mapkapk3				Smad1													Pik3r1
Crk							Vegfa			Max																	Tgfbr1
Runx1							Pik3r1			Pdgfra																	Ppp3r1
Cxcl12							Timp3			Raf1																	Smad4
Dcc							Mtor			Tgfbr2																	Trrap
Igf1							Smad2			Myc																	Smad2
Ikbkg							Rock1			Pak2																	Vcam1
E2f3							Wnt3			Tgfbr1																	Smad3
Egfr										Ppp3r1																	Wnt3a
Egln2										Nf1
Kras										Map3k7
Pik3r3										Mef2
Sos1
Lpar4
Pparg
Gnas
Stk4
Mapk3
Max
Pdgfra
Fzd6
Raf1
Tgfbr2
Gnaq
Myc
Igf1r
Vegfa
Xiap
Pik3r1
Tgfbr1
Ptgs2
Smad4
Mtor
Traf3
Sufu
Shh
Smad2
Vhl
Rock1
Smad3
Wnt3a

## Sheet: reactome_KEGG_9 miR UpReg
Reactome pathways _9 up-regulated miRNAs
Heme biosynthesis	Metabolism of porphyrins	Cyclin D associated events in G1	G1 Phase	TGF-beta receptor signaling activates SMADs	Transcriptional activity of SMAD2/SMAD3:SMAD4 heterotrimer
Alas2	Alas2	Tfdp2	Tfdp2	Smad3	Tfdp2
Ppox	Ppox	Ccnd1	Ccnd1	Tgfbr1	Smad3
Fech	Fech	Rbl2	Rbl2	Smad7	Smad7
Hmbs	Hmbs	E2f1	E2f1	Smad4	Smad4
Urod	Urod	E2f2	E2f2
Uros	Uros
KEGG pathways_ 9 up-regulated miRNAs
Hepatitis B	Pathways in cancer	Hippo signaling pathway	Porphyrin and chlorophyll metabolism	FoxO signaling pathway	TGF-beta signaling pathway	Proteoglycans in cancer	Pancreatic cancer	Chagas disease (American trypanosomiasis)	MicroRNAs in cancer	Signaling pathways regulating pluripotency of stem cells	MAPK signaling pathway	Cell cycle	p53 signaling pathway	Chronic myeloid leukemia	Colorectal cancer	Bladder cancer	Cytokine-cytokine receptor interaction	HTLV-I infection	GnRH signaling pathway	Inflammatory bowel disease (IBD)	African trypanosomiasis	Glioma
Tgfb2	Tgfb2	Tgfb2	Alas2	Tgfb2	Tgfb2	Tgfb2	Tgfb2	Tgfb2	Tgfb2	Bmp4	Map3k12	Tfdp2	Mir16	Tgfb2	Tgfb2	Ccnd1	Il17ra	Tgfb2	Mtss1	Tgfb2	Hba-a1	Camk2b
Ccnd1	Bmp4	Ctgf	Ppox	Mapk14	Bmp4	Camk2b	Ccnd1	Mapk14	Ccnd1	Mapk14	Mtss1	Mir16	Ccnd1	Ccnd1	Ccnd1	Mmp9	Il10rb	Ccnd1	Camk2b	Stat3	Fas	Ccnd1
Mmp9	Ccnd1	Afp	Fech	Ccnd1	Id1	Mapk14	E2f1	Ccl2	Ccng1	Fgfr2b	Tgfb2	Tgfb2	Ccng1	E2f1	Smad3	Cdh1	Tgfb2	E2f1	Mapk14	Il1b	Fasl	E2f1
E2f1	Mmp9	Bmp4	Hmbs	Rbl2	Smad3	Ccnd1	E2f2	Fas	Mmp9	Id1	Mapk14	Ccnd1	Fas	E2f2	Tgfbr1	E2f1	Ccl2	E2f2	Map3k1	Smad3	Il1b	E2f2
E2f2	Cdh1	Ccnd1	Urod	Fasl	Tgfbr1	Mmp9	Stat3	Fasl	E2f1	Stat3	Fgfr2b	Rbl2	Pten	Smad3	Smad4	E2f2	Csf3r	Map3k1				Pten
Fas	Fgfr2b	Cdh1	Uros	Stat3	Smad7	Fas	Smad3	Il1b	E2f2	Nanog	Fas	E2f1	Pmaip1	Tgfbr1			Cxcl13	Smad3
Fasl	Csf3r	Id1		Pten	Smad4	Fasl	Tgfbr1	Smad3	Stat3	Smad3	Fasl	E2f2		Smad4			Fas	Tgfbr1
Stat3	E2f1	Smad3		Smad3	Smad5	Stat3	Smad4	Tgfbr1	Pten	Smad4	Map3k1	Smad3					Fasl	Smad4
Map3k1	E2f2	Tgfbr1		Tgfbr1		Igf2			Pdcd4	Smad	Mef2c	Smad4					Il1b
Pten	Ppard	Smad7		Smad4		Nanog			Reck		Il1b						Tgfbr1
Tgfbr1	Fas	Smad4				Pdcd			Slc7a		Tgfbr1
Smad4	Fasl
	Stat3
	Pten
	Smad3
	Tgfbr1
	Smad
